# Supplementary material for: The long-term impact of folic acid in pregnancy on offspring DNA methylation: follow-up of the Aberdeen Folic Acid Supplementation Trial (AFAST)
Source: Int J Epidemiol. 2018 Mar 12;47(3):928–37. doi: 10.1093/ije/dyy032 (PMC6005053; doi:10.1093/ije/dyy032)
Supplement: Supplementary Data [file dyy032_supp.zip]

Archive with 17 entries (16 files):
- dyy032-suppl_data/
- dyy032-suppl_data/ije-2017-05-0586-File005.docx
- dyy032-suppl_data/ije-2017-05-0586-File006.docx
- dyy032-suppl_data/ije-2017-05-0586-File007.docx
- dyy032-suppl_data/ije-2017-05-0586-File008.docx
- dyy032-suppl_data/ije-2017-05-0586-File009.docx
- dyy032-suppl_data/ije-2017-05-0586-File010.docx
- dyy032-suppl_data/ije-2017-05-0586-File011.csv
- dyy032-suppl_data/ije-2017-05-0586-File012.csv
- dyy032-suppl_data/ije-2017-05-0586-File013.csv
- dyy032-suppl_data/ije-2017-05-0586-File014.xlsx
- dyy032-suppl_data/ije-2017-05-0586-File015.xlsx
- dyy032-suppl_data/ije-2017-05-0586-File016.csv
- dyy032-suppl_data/ije-2017-05-0586-File017.docx
- dyy032-suppl_data/ije-2017-05-0586-File018.docx
- dyy032-suppl_data/ije-2017-05-0586-File019.docx
- dyy032-suppl_data/ije-2017-05-0586-File020.docx
