# Supplementary material for: The long-term impact of folic acid in pregnancy on offspring DNA methylation: follow-up of the Aberdeen Folic Acid Supplementation Trial (AFAST)
Source: Int J Epidemiol. 2018 Mar 12;47(3):928–37. doi: 10.1093/ije/dyy032 (PMC6005053; doi:10.1093/ije/dyy032)
Supplement: Supplementary Data [file dyy032_supp.zip › dyy032-suppl_data/ije-2017-05-0586-File011.csv]

CPG.Labels	effect.size	std.error	P.value	MAPINFO	UCSC_REFGENE_NAME	START	END	CHR	P_LOWEST	N	P_REGION	SIDAK	DMR	MAPINFO-Hg19	Distance to Nearest gene	UCSC KnownGene
cg00645010	-0.008157469	0.002391009	0.001049318	567113	MIR1977	567113	567502	1	0.01261	6	6.96E-08	8.42E-05	Chr1:567113-567502	567113	-850	JA429505
cg03344490	-0.008315751	0.003345217	0.015181139	567348	MIR1977	567113	567502	1	0.01261	6	6.96E-08	8.42E-05	Chr1:567113-567502	567348	-1085	JA429505
cg05001044	-0.008384114	0.003604315	0.022753149	567312	MIR1977	567113	567502	1	0.01261	6	6.96E-08	8.42E-05	Chr1:567113-567502	567312	-1049	JA429505
cg15394630	-0.017906818	0.005382781	0.00137063	567206	MIR1977	567113	567502	1	0.01261	6	6.96E-08	8.42E-05	Chr1:567113-567502	567206	-943	JA429505
cg17501828	-0.010913873	0.005802893	0.063938621	567358	MIR1977	567113	567502	1	0.01261	6	6.96E-08	8.42E-05	Chr1:567113-567502	567358	-1095	JA429505
cg23917638	-0.017529799	0.005210144	0.001217541	567501	MIR1977	567113	567502	1	0.01261	6	6.96E-08	8.42E-05	Chr1:567113-567502	567501	-1238	JA429505
cg04301102	-0.000856932	0.000269601	0.002161308	132113141	SEPT8;SEPT8;SEPT8;SEPT8	132112891	132113202	5	0.01261	7	1.55E-07	0.0002347	Chr5:132112891-132113202	132113141	-74	Sep-08
cg08354281	-0.001005672	0.000322447	0.002586781	132113201	SEPT8;SEPT8;SEPT8;SEPT8	132112891	132113202	5	0.01261	7	1.55E-07	0.0002347	Chr5:132112891-132113202	132113201	-134	Sep-08
cg15954782	-0.001135375	0.000412455	0.007430043	132113191	SEPT8;SEPT8;SEPT8;SEPT8	132112891	132113202	5	0.01261	7	1.55E-07	0.0002347	Chr5:132112891-132113202	132113191	-124	Sep-08
cg17025275	0.000648301	0.00162938	0.691862951	132112923	SEPT8;SEPT8;SEPT8;SEPT8;SEPT8;SEPT8;SEPT8	132112891	132113202	5	0.01261	7	1.55E-07	0.0002347	Chr5:132112891-132113202	132112923	144	Sep-08
cg22036694	-0.002012324	0.000677064	0.003988143	132113157	SEPT8;SEPT8;SEPT8;SEPT8	132112891	132113202	5	0.01261	7	1.55E-07	0.0002347	Chr5:132112891-132113202	132113157	-90	Sep-08
cg25470731	-0.002390134	0.000764854	0.002540101	132112891	SEPT8;SEPT8;SEPT8;SEPT8;SEPT8;SEPT8;SEPT8	132112891	132113202	5	0.01261	7	1.55E-07	0.0002347	Chr5:132112891-132113202	132112891	176	Sep-08
cg26142262	-0.001455255	0.000400244	0.000508993	132113166	SEPT8;SEPT8;SEPT8;SEPT8	132112891	132113202	5	0.01261	7	1.55E-07	0.0002347	Chr5:132112891-132113202	132113166	-99	Sep-08
cg01755467	-0.001425153	0.001181683	0.231645218	30890617	WRN;PURG;PURG;PURG	30890553	30891003	8	0.01589	10	3.35E-07	0.0003498	Chr8:30890553-30891003	30890617	-160	WRN
cg04269065	-0.000645469	0.00018706	0.000927464	30890980	WRN;PURG;PURG;PURG;WRN	30890553	30891003	8	0.01589	10	3.35E-07	0.0003498	Chr8:30890553-30891003	30890980	203	WRN
cg05779300	-0.002303809	0.000679302	0.001118786	30890553	PURG;PURG;PURG;WRN	30890553	30891003	8	0.01589	10	3.35E-07	0.0003498	Chr8:30890553-30891003	30890553	-224	WRN
cg07129253	-0.002616317	0.002268226	0.252431936	30890560	PURG;PURG;PURG;WRN	30890553	30891003	8	0.01589	10	3.35E-07	0.0003498	Chr8:30890553-30891003	30890560	-217	WRN
cg09438491	-0.002141955	0.000962595	0.029115898	30890902	WRN;PURG;PURG;PURG;WRN	30890553	30891003	8	0.01589	10	3.35E-07	0.0003498	Chr8:30890553-30891003	30890902	125	WRN
cg18324126	-0.002042623	0.000686588	0.00395466	30890620	WRN;PURG;PURG;PURG	30890553	30891003	8	0.01589	10	3.35E-07	0.0003498	Chr8:30890553-30891003	30890620	-157	WRN
cg18996590	-0.001381972	0.000422149	0.001615647	30890583	WRN;PURG;PURG;PURG	30890553	30891003	8	0.01589	10	3.35E-07	0.0003498	Chr8:30890553-30891003	30890583	-194	WRN
cg19560547	-0.001199316	0.000539354	0.029226521	30891002	WRN;PURG;PURG;PURG;WRN	30890553	30891003	8	0.01589	10	3.35E-07	0.0003498	Chr8:30890553-30891003	30891002	225	WRN
cg23139473	-0.002551841	0.000738816	0.000917566	30890632	WRN;PURG;PURG;PURG	30890553	30891003	8	0.01589	10	3.35E-07	0.0003498	Chr8:30890553-30891003	30890632	-145	WRN
cg25618087	0.000228832	0.000540177	0.673068626	30890555	PURG;PURG;PURG;WRN	30890553	30891003	8	0.01589	10	3.35E-07	0.0003498	Chr8:30890553-30891003	30890555	-222	WRN
cg02662362	-0.005242646	0.00258684	0.046300798	33084814	HLA-DPB2	33084479	33085064	6	0.01261	19	5.01E-07	0.000403	Chr6:33084479-33085064	33084814	0	HLA-DPB2
cg03943025	-0.061072003	0.017845812	0.001015061	33084549	HLA-DPB2	33084479	33085064	6	0.01261	19	5.01E-07	0.000403	Chr6:33084479-33085064	33084549	0	HLA-DPB2
cg04315646	-0.01930172	0.010181647	0.061899699	33084922	HLA-DPB2	33084479	33085064	6	0.01261	19	5.01E-07	0.000403	Chr6:33084479-33085064	33084922	0	HLA-DPB2
cg05337177	-0.017427688	0.006314908	0.007286557	33084928	HLA-DPB2	33084479	33085064	6	0.01261	19	5.01E-07	0.000403	Chr6:33084479-33085064	33084928	0	HLA-DPB2
cg06210070	-0.023015797	0.007567835	0.003257697	33085063	HLA-DPB2	33084479	33085064	6	0.01261	19	5.01E-07	0.000403	Chr6:33084479-33085064	33085063	0	HLA-DPB2
cg07460294	-0.019004529	0.012766418	0.14083314	33084985	HLA-DPB2	33084479	33085064	6	0.01261	19	5.01E-07	0.000403	Chr6:33084479-33085064	33084985	0	HLA-DPB2
cg08088295	-0.019937387	0.015359155	0.198291765	33084741	HLA-DPB2	33084479	33085064	6	0.01261	19	5.01E-07	0.000403	Chr6:33084479-33085064	33084741	0	HLA-DPB2
cg08693832	-0.006772857	0.007440174	0.365615274	33084554	HLA-DPB2	33084479	33085064	6	0.01261	19	5.01E-07	0.000403	Chr6:33084479-33085064	33084554	0	HLA-DPB2
cg13524302	-0.010690358	0.006690786	0.114355149	33084798	HLA-DPB2	33084479	33085064	6	0.01261	19	5.01E-07	0.000403	Chr6:33084479-33085064	33084798	0	HLA-DPB2
cg16580391	-0.013850156	0.00598529	0.0234445	33084479	HLA-DPB2	33084479	33085064	6	0.01261	19	5.01E-07	0.000403	Chr6:33084479-33085064	33084479	0	HLA-DPB2
cg17833071	-0.028188619	0.010459585	0.008706541	33084770	HLA-DPB2	33084479	33085064	6	0.01261	19	5.01E-07	0.000403	Chr6:33084479-33085064	33084770	0	HLA-DPB2
cg21870640	-0.016244848	0.009437235	0.089364477	33084624	HLA-DPB2	33084479	33085064	6	0.01261	19	5.01E-07	0.000403	Chr6:33084479-33085064	33084624	0	HLA-DPB2
cg23075555	-0.005144115	0.003232941	0.115837652	33084789	HLA-DPB2	33084479	33085064	6	0.01261	19	5.01E-07	0.000403	Chr6:33084479-33085064	33084789	0	HLA-DPB2
cg23640002	-0.007787596	0.005973117	0.196351915	33084933	HLA-DPB2	33084479	33085064	6	0.01261	19	5.01E-07	0.000403	Chr6:33084479-33085064	33084933	0	HLA-DPB2
cg24185832	-0.039466369	0.016330547	0.018126401	33084888	HLA-DPB2	33084479	33085064	6	0.01261	19	5.01E-07	0.000403	Chr6:33084479-33085064	33084888	0	HLA-DPB2
cg24266485	-0.028444559	0.011297944	0.013976498	33084840	HLA-DPB2	33084479	33085064	6	0.01261	19	5.01E-07	0.000403	Chr6:33084479-33085064	33084840	0	HLA-DPB2
cg24465429	-0.004345139	0.003971487	0.277466906	33084825	HLA-DPB2	33084479	33085064	6	0.01261	19	5.01E-07	0.000403	Chr6:33084479-33085064	33084825	0	HLA-DPB2
cg25917621	-0.005854696	0.003523355	0.100807576	33085031	HLA-DPB2	33084479	33085064	6	0.01261	19	5.01E-07	0.000403	Chr6:33084479-33085064	33085031	0	HLA-DPB2
cg27264993	-0.011804969	0.006735027	0.083782814	33084608	HLA-DPB2	33084479	33085064	6	0.01261	19	5.01E-07	0.000403	Chr6:33084479-33085064	33084608	0	HLA-DPB2
cg01896926	-0.002220578	0.001492715	0.14110278	685509	GLOD4;GLOD4;RNMTL1	685103	685510	17	0.01261	9	4.33E-07	0.0005008	Chr17:685103-685510	685509	-3	RNMTL1
cg02156862	-0.00087297	0.000337125	0.011568918	685377	RNMTL1;GLOD4	685103	685510	17	0.01261	9	4.33E-07	0.0005008	Chr17:685103-685510	685377	-135	RNMTL1
cg02655864	-0.000556428	0.000294999	0.063190956	685375	RNMTL1;GLOD4	685103	685510	17	0.01261	9	4.33E-07	0.0005008	Chr17:685103-685510	685375	-137	RNMTL1
cg08984405	-0.001502904	0.000688739	0.032276188	685103	RNMTL1;GLOD4	685103	685510	17	0.01261	9	4.33E-07	0.0005008	Chr17:685103-685510	685103	-409	RNMTL1
cg10318443	0.001231446	0.000751671	0.105609195	685449	GLOD4;RNMTL1	685103	685510	17	0.01261	9	4.33E-07	0.0005008	Chr17:685103-685510	685449	-63	RNMTL1
cg10821044	-0.000641643	0.000278898	0.024231391	685468	GLOD4;RNMTL1	685103	685510	17	0.01261	9	4.33E-07	0.0005008	Chr17:685103-685510	685468	-44	RNMTL1
cg14808521	-0.001164237	0.000513125	0.026189255	685420	GLOD4;RNMTL1	685103	685510	17	0.01261	9	4.33E-07	0.0005008	Chr17:685103-685510	685420	-92	RNMTL1
cg23919795	-0.002122849	0.000512911	9.14E-05	685151	RNMTL1;GLOD4	685103	685510	17	0.01261	9	4.33E-07	0.0005008	Chr17:685103-685510	685151	-361	RNMTL1
cg26638003	-0.000621793	0.000214164	0.004863144	685505	GLOD4;GLOD4;RNMTL1	685103	685510	17	0.01261	9	4.33E-07	0.0005008	Chr17:685103-685510	685505	-7	RNMTL1
cg00457913	-0.019952484	0.006527374	0.003112215	48036603	C6orf138	48036212	48036677	6	0.01356	10	1.01E-06	0.001024	Chr6:48036212-48036677	48036603	-178	C6orf138
cg01305913	-0.019117897	0.00679124	0.006245229	48036601	C6orf138	48036212	48036677	6	0.01356	10	1.01E-06	0.001024	Chr6:48036212-48036677	48036601	-176	C6orf138
cg01612730	-0.004035237	0.003453719	0.246406098	48036280	C6orf138	48036212	48036677	6	0.01356	10	1.01E-06	0.001024	Chr6:48036212-48036677	48036280	145	C6orf138
cg03709091	-0.003907167	0.002707892	0.153273631	48036409	C6orf138;C6orf138	48036212	48036677	6	0.01356	10	1.01E-06	0.001024	Chr6:48036212-48036677	48036409	16	C6orf138
cg09816507	-0.012044141	0.003850567	0.002517843	48036584	C6orf138	48036212	48036677	6	0.01356	10	1.01E-06	0.001024	Chr6:48036212-48036677	48036584	-159	C6orf138
cg20116804	-0.017336154	0.011951875	0.151145778	48036212	C6orf138	48036212	48036677	6	0.01356	10	1.01E-06	0.001024	Chr6:48036212-48036677	48036212	213	C6orf138
cg21292008	-0.007175336	0.003392571	0.037795753	48036676	C6orf138	48036212	48036677	6	0.01356	10	1.01E-06	0.001024	Chr6:48036212-48036677	48036676	-251	C6orf138
cg23618440	-0.02416352	0.010199477	0.020442127	48036605	C6orf138	48036212	48036677	6	0.01356	10	1.01E-06	0.001024	Chr6:48036212-48036677	48036605	-180	C6orf138
cg24035447	-0.024970698	0.009393494	0.009619216	48036613	C6orf138	48036212	48036677	6	0.01356	10	1.01E-06	0.001024	Chr6:48036212-48036677	48036613	-188	C6orf138
cg27250236	-0.028044877	0.011694981	0.01900585	48036617	C6orf138	48036212	48036677	6	0.01356	10	1.01E-06	0.001024	Chr6:48036212-48036677	48036617	-192	C6orf138
cg07594247	-0.08238276	0.034873746	0.020792329	113993304	PAX8;PAX8;PAX8;PAX8;PAX8;LOC440839;LOC654433	113992762	113993314	2	0.01589	8	2.08E-06	0.001775	Chr2:113992762-113993314	113993304	198	DKFZp686E10196
cg07772999	-0.043245225	0.0201451	0.035095578	113993052	PAX8;PAX8;PAX8;PAX8;PAX8;LOC440839;LOC654433	113992762	113993314	2	0.01589	8	2.08E-06	0.001775	Chr2:113992762-113993314	113993052	-54	DKFZp686E10196
cg11763394	-0.070190269	0.030186298	0.022803716	113992921	PAX8;PAX8;PAX8;PAX8;PAX8;LOC440839;LOC654433	113992762	113993314	2	0.01589	8	2.08E-06	0.001775	Chr2:113992762-113993314	113992921	-185	DKFZp686E10196
cg12889195	-0.072269095	0.038324862	0.063260626	113992843	PAX8;PAX8;PAX8;PAX8;PAX8;LOC440839;LOC654433	113992762	113993314	2	0.01589	8	2.08E-06	0.001775	Chr2:113992762-113993314	113992843	-263	DKFZp686E10196
cg17445212	-0.077310097	0.030106544	0.012249689	113993313	PAX8;PAX8;PAX8;PAX8;PAX8;LOC440839;LOC654433	113992762	113993314	2	0.01589	8	2.08E-06	0.001775	Chr2:113992762-113993314	113993313	207	DKFZp686E10196
cg19083407	-0.073020684	0.039416597	0.067936567	113993142	PAX8;PAX8;PAX8;PAX8;PAX8;LOC440839;LOC654433	113992762	113993314	2	0.01589	8	2.08E-06	0.001775	Chr2:113992762-113993314	113993142	36	DKFZp686E10196
cg21482265	-0.089848739	0.039322238	0.025183841	113992762	PAX8;PAX8;PAX8;PAX8;PAX8;LOC440839;LOC654433	113992762	113993314	2	0.01589	8	2.08E-06	0.001775	Chr2:113992762-113993314	113992762	-344	DKFZp686E10196
cg21550016	-0.070311625	0.031393194	0.028113648	113992930	PAX8;PAX8;PAX8;PAX8;PAX8;LOC440839;LOC654433	113992762	113993314	2	0.01589	8	2.08E-06	0.001775	Chr2:113992762-113993314	113992930	-176	DKFZp686E10196
cg04598251	-0.000819964	0.000386437	0.037197518	132628980	NOC4L;DDX51	132628967	132629386	12	0.01356	7	1.64E-06	0.001836	Chr12:132628967-132629386	132628980	-12	NOC4L
cg05802477	-0.000767986	0.001196966	0.523108275	132629385	DDX51;NOC4L	132628967	132629386	12	0.01356	7	1.64E-06	0.001836	Chr12:132628967-132629386	132629385	393	NOC4L
cg10601002	-0.000873894	0.000253869	0.000952296	132629051	DDX51;NOC4L	132628967	132629386	12	0.01356	7	1.64E-06	0.001836	Chr12:132628967-132629386	132629051	59	NOC4L
cg12025289	-0.001641033	0.00087295	0.064062124	132629047	DDX51;NOC4L	132628967	132629386	12	0.01356	7	1.64E-06	0.001836	Chr12:132628967-132629386	132629047	55	NOC4L
cg18832825	-0.000971964	0.000278667	0.000823154	132628991	NOC4L;DDX51	132628967	132629386	12	0.01356	7	1.64E-06	0.001836	Chr12:132628967-132629386	132628991	-1	NOC4L
cg22312127	-0.00063174	0.000247971	0.012921367	132628967	NOC4L;DDX51	132628967	132629386	12	0.01356	7	1.64E-06	0.001836	Chr12:132628967-132629386	132628967	-25	NOC4L
cg27629044	-0.001007094	0.000307319	0.001598925	132628994	DDX51;NOC4L;NOC4L	132628967	132629386	12	0.01356	7	1.64E-06	0.001836	Chr12:132628967-132629386	132628994	2	NOC4L
cg09112514	-0.007902992	0.0011849	4.03E-09	55096230	PDGFRA	55096230	55096231	4	0.01261	1	4.03E-09	0.001896	Chr4:55096230-55096231	55096230	967	PDGFRA
cg06422146	-0.000767873	0.000428665	0.077332181	70488547	FUK	70488291	70488581	16	0.02588	5	1.24E-06	0.002007	Chr16:70488291-70488581	70488547	50	FUK
cg08274369	-0.000943377	0.000296494	0.002140156	70488473	FUK	70488291	70488581	16	0.02588	5	1.24E-06	0.002007	Chr16:70488291-70488581	70488473	-24	FUK
cg09677724	-0.000452562	0.000190835	0.020319626	70488359	FUK	70488291	70488581	16	0.02588	5	1.24E-06	0.002007	Chr16:70488291-70488581	70488359	-138	FUK
cg16806347	-0.000670344	0.000387092	0.087486281	70488291	FUK	70488291	70488581	16	0.02588	5	1.24E-06	0.002007	Chr16:70488291-70488581	70488291	-206	FUK
cg19574101	-0.004498908	0.001013297	3.09E-05	70488580	FUK	70488291	70488581	16	0.02588	5	1.24E-06	0.002007	Chr16:70488291-70488581	70488580	83	FUK
cg07872652	-0.001129996	0.000423225	0.009320119	66045932	CNIH2	66045351	66045933	11	0.01818	10	2.80E-06	0.002261	Chr11:66045351-66045933	66045932	64	AK125412
cg08986711	-0.000318609	0.000264104	0.231514727	66045560	CNIH2	66045351	66045933	11	0.01818	10	2.80E-06	0.002261	Chr11:66045351-66045933	66045560	-135	CNIH2
cg09254047	-0.000505163	0.000329496	0.129505905	66045564	CNIH2	66045351	66045933	11	0.01818	10	2.80E-06	0.002261	Chr11:66045351-66045933	66045564	-131	CNIH2
cg09700630	-0.000800881	0.000313652	0.012726614	66045494	CNIH2	66045351	66045933	11	0.01818	10	2.80E-06	0.002261	Chr11:66045351-66045933	66045494	-201	CNIH2
cg09947186	-0.002940069	0.000803612	0.000472408	66045506	CNIH2	66045351	66045933	11	0.01818	10	2.80E-06	0.002261	Chr11:66045351-66045933	66045506	-189	CNIH2
cg17573068	-0.001077126	0.000403771	0.009378291	66045500	CNIH2	66045351	66045933	11	0.01818	10	2.80E-06	0.002261	Chr11:66045351-66045933	66045500	-195	CNIH2
cg19026260	-0.001224041	0.002292342	0.594963153	66045351	CNIH2	66045351	66045933	11	0.01818	10	2.80E-06	0.002261	Chr11:66045351-66045933	66045351	-344	CNIH2
cg20382233	-0.000842668	0.000286704	0.00438761	66045718	CNIH2;CNIH2	66045351	66045933	11	0.01818	10	2.80E-06	0.002261	Chr11:66045351-66045933	66045718	23	CNIH2
cg25789216	-0.00098926	0.000633877	0.122872772	66045486	CNIH2	66045351	66045933	11	0.01818	10	2.80E-06	0.002261	Chr11:66045351-66045933	66045486	-209	CNIH2
cg27138195	-0.000525587	0.000193304	0.008154157	66045512	CNIH2	66045351	66045933	11	0.01818	10	2.80E-06	0.002261	Chr11:66045351-66045933	66045512	-183	CNIH2
cg08128007	0.037800332	0.013716392	0.007366037	839435		839435	839753	1	0.01719	2	2.01E-06	0.002969	Chr1:839435-839753	839435	-7379	AK056486
cg23733394	0.088404609	0.018997556	1.40E-05	839752		839435	839753	1	0.01719	2	2.01E-06	0.002969	Chr1:839435-839753	839752	-7062	AK056486
cg24905316	0.04605301	0.018695904	0.016092614	135186343	ECHS1	135186011	135186344	10	0.01808	2	2.34E-06	0.003307	Chr10:135186011-135186344	135186343	565	ECHS1
cg26182964	0.039544753	0.007986359	4.50E-06	135186011	ECHS1	135186011	135186344	10	0.01808	2	2.34E-06	0.003307	Chr10:135186011-135186344	135186011	-844	MIR3944
cg02485642	-0.020265781	0.011318434	0.077461796	832958	MSLNL	832828	833251	16	0.02018	9	4.07E-06	0.00452	Chr16:832828-833251	832958	-32	MSLNL
cg03220734	-0.028567229	0.013766566	0.0414523	832841	MSLNL	832828	833251	16	0.02018	9	4.07E-06	0.00452	Chr16:832828-833251	832841	85	MSLNL
cg04905557	-0.0339694	0.012196738	0.006790964	833190	MSLNL	832828	833251	16	0.02018	9	4.07E-06	0.00452	Chr16:832828-833251	833190	-264	MSLNL
cg05395523	-0.02938279	0.011616849	0.013557356	833250	MSLNL	832828	833251	16	0.02018	9	4.07E-06	0.00452	Chr16:832828-833251	833250	-324	MSLNL
cg06876892	-0.017598231	0.008604408	0.044385191	833231	MSLNL	832828	833251	16	0.02018	9	4.07E-06	0.00452	Chr16:832828-833251	833231	-305	MSLNL
cg08581018	-0.0208285	0.009265424	0.027556356	832942	MSLNL	832828	833251	16	0.02018	9	4.07E-06	0.00452	Chr16:832828-833251	832942	-16	MSLNL
cg08931647	-0.022545931	0.011839123	0.060750747	832963	MSLNL	832828	833251	16	0.02018	9	4.07E-06	0.00452	Chr16:832828-833251	832963	-37	MSLNL
cg11470442	-0.026596844	0.011355878	0.021867285	832828	MSLNL	832828	833251	16	0.02018	9	4.07E-06	0.00452	Chr16:832828-833251	832828	98	MSLNL
cg12950066	-0.013901381	0.009137502	0.132432647	833110	MSLNL	832828	833251	16	0.02018	9	4.07E-06	0.00452	Chr16:832828-833251	833110	-184	MSLNL
cg03075725	-0.001516986	0.000585074	0.011466121	146127194	ZNF250;ZNF250	146126807	146127195	8	0.02018	8	3.86E-06	0.004669	Chr8:146126807-146127195	146127194	-348	COMMD5
cg04151839	-0.00192376	0.001793092	0.286814403	146126807	ZNF250;ZNF250;ZNF250;ZNF250	146126807	146127195	8	0.02018	8	3.86E-06	0.004669	Chr8:146126807-146127195	146126807	39	COMMD5
cg04963066	-0.00270511	0.000877884	0.002892814	146126972	ZNF250;ZNF250	146126807	146127195	8	0.02018	8	3.86E-06	0.004669	Chr8:146126807-146127195	146126972	-126	COMMD5
cg05851813	-0.000887694	0.000467113	0.061278383	146126851	ZNF250;ZNF250	146126807	146127195	8	0.02018	8	3.86E-06	0.004669	Chr8:146126807-146127195	146126851	-5	COMMD5
cg10333767	-0.000773614	0.000389467	0.050698984	146126862	ZNF250;ZNF250	146126807	146127195	8	0.02018	8	3.86E-06	0.004669	Chr8:146126807-146127195	146126862	-16	COMMD5
cg11042902	-0.001684996	0.000511141	0.001505263	146126856	ZNF250;ZNF250	146126807	146127195	8	0.02018	8	3.86E-06	0.004669	Chr8:146126807-146127195	146126856	-10	COMMD5
cg13592003	-0.00050926	0.000254076	0.048690592	146126815	ZNF250;ZNF250;ZNF250;ZNF250	146126807	146127195	8	0.02018	8	3.86E-06	0.004669	Chr8:146126807-146127195	146126815	31	COMMD5
cg15839751	-0.005946105	0.00245436	0.017854241	146126984	ZNF250;ZNF250	146126807	146127195	8	0.02018	8	3.86E-06	0.004669	Chr8:146126807-146127195	146126984	-138	COMMD5
cg01156108	-0.009968906	0.003801469	0.01059559	48133078	ITGA3;ITGA3	48133054	48133403	17	0.02018	5	5.19E-06	0.006972	Chr17:48133054-48133403	48133078	25	LOC284080
cg14672709	-0.000765519	0.000256763	0.003881813	48133110	ITGA3;ITGA3	48133054	48133403	17	0.02018	5	5.19E-06	0.006972	Chr17:48133054-48133403	48133110	-7	LOC284080
cg16462413	-0.004518255	0.001325664	0.001060773	48133375	ITGA3;ITGA3;ITGA3;ITGA3	48133054	48133403	17	0.02018	5	5.19E-06	0.006972	Chr17:48133054-48133403	48133375	36	ITGA3
cg23292453	-0.0014476	0.000596052	0.017584465	48133402	ITGA3;ITGA3;ITGA3;ITGA3	48133054	48133403	17	0.02018	5	5.19E-06	0.006972	Chr17:48133054-48133403	48133402	63	ITGA3
cg24517136	-0.00173099	0.001310355	0.190568901	48133054	ITGA3;ITGA3	48133054	48133403	17	0.02018	5	5.19E-06	0.006972	Chr17:48133054-48133403	48133054	49	LOC284080
cg08707753	-0.002152216	0.000575855	0.000363592	4166403	ADCY9	4166378	4166768	16	0.02018	4	5.86E-06	0.007044	Chr16:4166378-4166768	4166403	-217	ADCY9
cg10168763	-0.000900768	0.000341453	0.01015919	4166767	ADCY9	4166378	4166768	16	0.02018	4	5.86E-06	0.007044	Chr16:4166378-4166768	4166767	-581	ADCY9
cg18179371	-0.000715803	0.000747789	0.341570677	4166378	ADCY9	4166378	4166768	16	0.02018	4	5.86E-06	0.007044	Chr16:4166378-4166768	4166378	-192	ADCY9
cg26952925	-0.001032441	0.000263042	0.000192584	4166391	ADCY9	4166378	4166768	16	0.02018	4	5.86E-06	0.007044	Chr16:4166378-4166768	4166391	-205	ADCY9
cg13490827	-0.001487509	0.000535629	0.006943854	46269305	MAST2;MAST2	46268979	46269325	1	0.02135	4	5.42E-06	0.007345	Chr1:46268979-46269325	46269305	21	MAST2
cg16300524	-0.001225143	0.000288498	6.23E-05	46269324	MAST2;MAST2	46268979	46269325	1	0.02135	4	5.42E-06	0.007345	Chr1:46268979-46269325	46269324	40	MAST2
cg17517453	-0.004537519	0.002507083	0.074374738	46268979	MAST2	46268979	46269325	1	0.02135	4	5.42E-06	0.007345	Chr1:46268979-46269325	46268979	-305	MAST2
cg18577128	-0.001810468	0.000863126	0.039358525	46269120	MAST2	46268979	46269325	1	0.02135	4	5.42E-06	0.007345	Chr1:46268979-46269325	46269120	-164	MAST2
cg06242063	-0.000758927	0.000239799	0.002252638	67033801	ADRBK1	67033799	67034252	11	0.02018	4	8.54E-06	0.008833	Chr11:67033799-67034252	67033801	-103	ADRBK1
cg07120479	-0.000789097	0.000357266	0.030291052	67033799	ADRBK1	67033799	67034252	11	0.02018	4	8.54E-06	0.008833	Chr11:67033799-67034252	67033799	-105	ADRBK1
cg11455690	-0.000680809	0.000188462	0.000549756	67034249	ADRBK1	67033799	67034252	11	0.02018	4	8.54E-06	0.008833	Chr11:67033799-67034252	67034249	345	ADRBK1
cg23207985	-0.00278059	0.001667461	0.099630075	67034251	ADRBK1	67033799	67034252	11	0.02018	4	8.54E-06	0.008833	Chr11:67033799-67034252	67034251	347	ADRBK1
cg07153922	-0.000302585	0.000508412	0.553554496	48482143	CCDC72;CCDC51	48481756	48482144	3	0.01261	4	7.72E-06	0.009324	Chr3:48481756-48482144	48482143	458	CCDC72
cg21856689	-0.001469624	0.000383408	0.000263556	48481756	CCDC72;CCDC51	48481756	48482144	3	0.01261	4	7.72E-06	0.009324	Chr3:48481756-48482144	48481756	71	CCDC72
cg25858682	-0.002887956	0.000768042	0.000336968	48481793	CCDC72;CCDC51	48481756	48482144	3	0.01261	4	7.72E-06	0.009324	Chr3:48481756-48482144	48481793	108	CCDC72
cg26094714	-0.002132443	0.000682104	0.002530087	48481771	CCDC72;CCDC51	48481756	48482144	3	0.01261	4	7.72E-06	0.009324	Chr3:48481756-48482144	48481771	86	CCDC72
cg04588840	-0.0055721	0.004991288	0.267877753	2781685	CPXM1	2781122	2781686	20	0.02018	11	1.28E-05	0.0106	Chr20:2781122-2781686	2781685	-393	CPXM1
cg04611203	-0.003901304	0.003215374	0.228863004	2781438	CPXM1	2781122	2781686	20	0.02018	11	1.28E-05	0.0106	Chr20:2781122-2781686	2781438	-146	CPXM1
cg06327407	-0.00192238	0.000587091	0.001611883	2781399	CPXM1	2781122	2781686	20	0.02018	11	1.28E-05	0.0106	Chr20:2781122-2781686	2781399	-107	CPXM1
cg06539804	-0.009838401	0.003016038	0.001674641	2781489	CPXM1	2781122	2781686	20	0.02018	11	1.28E-05	0.0106	Chr20:2781122-2781686	2781489	-197	CPXM1
cg07113642	-0.002337311	0.002472932	0.347654111	2781262	CPXM1;CPXM1	2781122	2781686	20	0.02018	11	1.28E-05	0.0106	Chr20:2781122-2781686	2781262	30	CPXM1
cg11445123	-0.00682451	0.002282001	0.003779648	2781478	CPXM1	2781122	2781686	20	0.02018	11	1.28E-05	0.0106	Chr20:2781122-2781686	2781478	-186	CPXM1
cg12110677	-0.009242036	0.003150566	0.004460374	2781483	CPXM1	2781122	2781686	20	0.02018	11	1.28E-05	0.0106	Chr20:2781122-2781686	2781483	-191	CPXM1
cg15547669	-0.001788321	0.000995774	0.076590575	2781122	CPXM1	2781122	2781686	20	0.02018	11	1.28E-05	0.0106	Chr20:2781122-2781686	2781122	170	CPXM1
cg21459340	-0.005568761	0.003372285	0.102908703	2781324	CPXM1	2781122	2781686	20	0.02018	11	1.28E-05	0.0106	Chr20:2781122-2781686	2781324	-32	CPXM1
cg22304612	-0.002701636	0.003902497	0.490925633	2781241	CPXM1;CPXM1	2781122	2781686	20	0.02018	11	1.28E-05	0.0106	Chr20:2781122-2781686	2781241	51	CPXM1
cg23448584	-0.001540342	0.000685056	0.027522316	2781316	CPXM1	2781122	2781686	20	0.02018	11	1.28E-05	0.0106	Chr20:2781122-2781686	2781316	-24	CPXM1
cg01497487	-0.002819123	0.001795853	0.1207289	38141814	TRIOBP;TRIOBP;TRIOBP	38141814	38142562	22	0.02746	10	1.81E-05	0.01132	Chr22:38141814-38142562	38141814	-426	TRIOBP
cg03313666	-0.004188702	0.000989849	6.57E-05	38142162	TRIOBP;TRIOBP;TRIOBP	38141814	38142562	22	0.02746	10	1.81E-05	0.01132	Chr22:38141814-38142562	38142162	-78	TRIOBP
cg05463782	-0.002931972	0.000962909	0.00322288	38142159	TRIOBP;TRIOBP;TRIOBP	38141814	38142562	22	0.02746	10	1.81E-05	0.01132	Chr22:38141814-38142562	38142159	-81	TRIOBP
cg05797418	-0.000458721	0.000391819	0.245456632	38141834	TRIOBP;TRIOBP;TRIOBP	38141814	38142562	22	0.02746	10	1.81E-05	0.01132	Chr22:38141814-38142562	38141834	-406	TRIOBP
cg09192333	-0.001043614	0.002545532	0.683005981	38142150	TRIOBP;TRIOBP;TRIOBP	38141814	38142562	22	0.02746	10	1.81E-05	0.01132	Chr22:38141814-38142562	38142150	-90	TRIOBP
cg12354986	-0.001714686	0.001062329	0.110765999	38142174	TRIOBP;TRIOBP;TRIOBP	38141814	38142562	22	0.02746	10	1.81E-05	0.01132	Chr22:38141814-38142562	38142174	-66	TRIOBP
cg12361663	-0.000819178	0.000465769	0.082751958	38142561	TRIOBP;TRIOBP;TRIOBP	38141814	38142562	22	0.02746	10	1.81E-05	0.01132	Chr22:38141814-38142562	38142561	321	TRIOBP
cg16761131	-0.000412616	0.000327703	0.211946715	38142377	TRIOBP;TRIOBP;TRIOBP	38141814	38142562	22	0.02746	10	1.81E-05	0.01132	Chr22:38141814-38142562	38142377	137	TRIOBP
cg17904489	-0.001559031	0.000580419	0.008921672	38142133	TRIOBP;TRIOBP;TRIOBP	38141814	38142562	22	0.02746	10	1.81E-05	0.01132	Chr22:38141814-38142562	38142133	-107	TRIOBP
cg22596557	-0.001986747	0.000695147	0.005533027	38142152	TRIOBP;TRIOBP;TRIOBP	38141814	38142562	22	0.02746	10	1.81E-05	0.01132	Chr22:38141814-38142562	38142152	-88	TRIOBP
cg01425479	-0.002161401	0.000739531	0.004601008	35658293	SFPQ	35658164	35658294	1	0.03114	4	3.44E-06	0.01238	Chr1:35658164-35658294	35658293	450	SFPQ
cg09119797	-0.001881255	0.000594961	0.002272256	35658164	SFPQ	35658164	35658294	1	0.03114	4	3.44E-06	0.01238	Chr1:35658164-35658294	35658164	579	SFPQ
cg20704215	-0.002810919	0.000886357	0.00220901	35658192	SFPQ	35658164	35658294	1	0.03114	4	3.44E-06	0.01238	Chr1:35658164-35658294	35658192	551	SFPQ
cg24344221	-0.001227681	0.000596747	0.043182712	35658281	SFPQ	35658164	35658294	1	0.03114	4	3.44E-06	0.01238	Chr1:35658164-35658294	35658281	462	SFPQ
cg12087719	-0.001283839	0.000541015	0.020241718	75954416		75954416	75954700	17	0.02485	3	8.55E-06	0.01406	Chr17:75954416-75954700	75954416	38076	U1
cg18762288	-0.002638291	0.000686004	0.000252331	75954699		75954416	75954700	17	0.02485	3	8.55E-06	0.01406	Chr17:75954416-75954700	75954699	38359	U1
cg21047354	-0.001514999	0.000560779	0.008551176	75954694		75954416	75954700	17	0.02485	3	8.55E-06	0.01406	Chr17:75954416-75954700	75954694	38354	U1
cg02738763	-0.000856539	0.000293956	0.004719174	102264749	TARSL2	102264738	102265146	15	0.03807	4	1.41E-05	0.01612	Chr15:102264738-102265146	102264749	-104	TARSL2
cg10585600	-0.00188092	0.000430704	4.03E-05	102264760	TARSL2	102264738	102265146	15	0.03807	4	1.41E-05	0.01612	Chr15:102264738-102265146	102264760	-115	TARSL2
cg11078994	-0.000713545	0.000432495	0.103216037	102264765	TARSL2	102264738	102265146	15	0.03807	4	1.41E-05	0.01612	Chr15:102264738-102265146	102264765	-120	TARSL2
cg20975713	-0.002210045	0.000563335	0.000193823	102264772	TARSL2	102264738	102265146	15	0.03807	4	1.41E-05	0.01612	Chr15:102264738-102265146	102264772	-127	TARSL2
cg22930275	-0.017073291	0.01191644	0.156140167	102265145	TARSL2	102264738	102265146	15	0.03807	4	1.41E-05	0.01612	Chr15:102264738-102265146	102265145	-500	TARSL2
cg27039237	-0.00078113	0.001275236	0.542059688	102264738	TARSL2	102264738	102265146	15	0.03807	4	1.41E-05	0.01612	Chr15:102264738-102265146	102264738	-93	TARSL2
cg01501048	-0.001813046	0.000987306	0.070321308	155247548	HCN3	155247091	155247611	1	0.02746	10	1.88E-05	0.01685	Chr1:155247091-155247611	155247548	-47	CLK2
cg02388245	-0.001106218	0.000624369	0.080554852	155247610	HCN3	155247091	155247611	1	0.02746	10	1.88E-05	0.01685	Chr1:155247091-155247611	155247610	-109	CLK2
cg04395739	-0.000929389	0.000322867	0.005219807	155247196	HCN3	155247091	155247611	1	0.02746	10	1.88E-05	0.01685	Chr1:155247091-155247611	155247196	-177	HCN3
cg11702145	-0.001394499	0.000645405	0.03395908	155247214	HCN3	155247091	155247611	1	0.02746	10	1.88E-05	0.01685	Chr1:155247091-155247611	155247214	-159	HCN3
cg11911250	-0.001196389	0.000428375	0.006646145	155247191	HCN3	155247091	155247611	1	0.02746	10	1.88E-05	0.01685	Chr1:155247091-155247611	155247191	-182	HCN3
cg12391232	-0.001261702	0.000610017	0.04210605	155247117	HCN3	155247091	155247611	1	0.02746	10	1.88E-05	0.01685	Chr1:155247091-155247611	155247117	-256	HCN3
cg14550101	-0.001830516	0.000827019	0.029953283	155247361	HCN3	155247091	155247611	1	0.02746	10	1.88E-05	0.01685	Chr1:155247091-155247611	155247361	-12	HCN3
cg19163348	-0.002240676	0.001055071	0.037036121	155247357	HCN3	155247091	155247611	1	0.02746	10	1.88E-05	0.01685	Chr1:155247091-155247611	155247357	-16	HCN3
cg20457394	0.001284102	0.001482447	0.389177882	155247091	HCN3	155247091	155247611	1	0.02746	10	1.88E-05	0.01685	Chr1:155247091-155247611	155247091	-282	HCN3
cg22041635	-0.00102545	0.001097541	0.353179853	155247476	HCN3	155247091	155247611	1	0.02746	10	1.88E-05	0.01685	Chr1:155247091-155247611	155247476	25	CLK2
cg04001556	-0.000311166	0.000199903	0.123836711	11373095	DOCK6	11372779	11373096	19	0.02829	4	1.28E-05	0.01879	Chr19:11372779-11373096	11373095	62	DOCK6
cg08370276	-0.001651399	0.000630739	0.010715119	11372779	DOCK6	11372779	11373096	19	0.02829	4	1.28E-05	0.01879	Chr19:11372779-11373096	11372779	378	DOCK6
cg18859469	-0.001813188	0.000753805	0.018655413	11373017	DOCK6	11372779	11373096	19	0.02829	4	1.28E-05	0.01879	Chr19:11372779-11373096	11373017	140	DOCK6
cg25522149	-0.001424072	0.000371469	0.000263052	11372842	DOCK6	11372779	11373096	19	0.02829	4	1.28E-05	0.01879	Chr19:11372779-11373096	11372842	315	DOCK6
cg03027037	-0.008553601	0.003601663	0.020146238	23402404	NAPB	23402051	23402405	20	0.02829	10	1.57E-05	0.02065	Chr20:23402051-23402405	23402404	-248	NAPB
cg11879722	-0.001839601	0.000545186	0.001180958	23402198	NAPB	23402051	23402405	20	0.02829	10	1.57E-05	0.02065	Chr20:23402051-23402405	23402198	-42	NAPB
cg14127347	-0.000950069	0.000468979	0.046388483	23402055	NAPB;NAPB	23402051	23402405	20	0.02829	10	1.57E-05	0.02065	Chr20:23402051-23402405	23402055	101	NAPB
cg15739758	-0.002940491	0.00145052	0.046244471	23402367	NAPB	23402051	23402405	20	0.02829	10	1.57E-05	0.02065	Chr20:23402051-23402405	23402367	-211	NAPB
cg16392585	-0.000988851	0.00258526	0.703189932	23402293	NAPB	23402051	23402405	20	0.02829	10	1.57E-05	0.02065	Chr20:23402051-23402405	23402293	-137	NAPB
cg16502049	-0.00039178	0.000211451	0.067894918	23402203	NAPB	23402051	23402405	20	0.02829	10	1.57E-05	0.02065	Chr20:23402051-23402405	23402203	-47	NAPB
cg17759093	0.002359883	0.001568823	0.136776366	23402258	NAPB	23402051	23402405	20	0.02829	10	1.57E-05	0.02065	Chr20:23402051-23402405	23402258	-102	NAPB
cg20469977	-0.000653258	0.000204676	0.002076793	23402263	NAPB	23402051	23402405	20	0.02829	10	1.57E-05	0.02065	Chr20:23402051-23402405	23402263	-107	NAPB
cg24300439	-0.000396587	0.000293565	0.180832739	23402196	NAPB	23402051	23402405	20	0.02829	10	1.57E-05	0.02065	Chr20:23402051-23402405	23402196	-40	NAPB
cg25045127	-0.00050631	0.000201245	0.014041772	23402051	NAPB;NAPB	23402051	23402405	20	0.02829	10	1.57E-05	0.02065	Chr20:23402051-23402405	23402051	105	NAPB
cg08360631	-0.002181767	0.001100056	0.051042054	46184579	SNX11;SNX11	46184579	46184918	17	0.02152	9	1.50E-05	0.02066	Chr17:46184579-46184918	46184579	-331	SNX11
cg09606090	-0.000980526	0.00045617	0.034866102	46184889	SNX11;SNX11	46184579	46184918	17	0.02152	9	1.50E-05	0.02066	Chr17:46184579-46184918	46184889	-21	SNX11
cg10623571	-0.000672617	0.000359745	0.065480689	46184897	SNX11;SNX11	46184579	46184918	17	0.02152	9	1.50E-05	0.02066	Chr17:46184579-46184918	46184897	-13	SNX11
cg12563480	-0.000634368	0.000401254	0.118151452	46184629	SNX11;SNX11	46184579	46184918	17	0.02152	9	1.50E-05	0.02066	Chr17:46184579-46184918	46184629	-281	SNX11
cg13001893	-0.000743711	0.000276217	0.00876657	46184891	SNX11;SNX11	46184579	46184918	17	0.02152	9	1.50E-05	0.02066	Chr17:46184579-46184918	46184891	-19	SNX11
cg15726532	-0.000515114	0.000360991	0.157801937	46184914	SNX11;SNX11	46184579	46184918	17	0.02152	9	1.50E-05	0.02066	Chr17:46184579-46184918	46184914	4	SNX11
cg20191307	-0.001900317	0.000802279	0.020465047	46184589	SNX11;SNX11	46184579	46184918	17	0.02152	9	1.50E-05	0.02066	Chr17:46184579-46184918	46184589	-321	SNX11
cg22608999	-0.002920102	0.00146815	0.050401965	46184744	SNX11;SNX11	46184579	46184918	17	0.02152	9	1.50E-05	0.02066	Chr17:46184579-46184918	46184744	-166	SNX11
cg25499728	-0.000985536	0.000366	0.008760911	46184917	SNX11;SNX11	46184579	46184918	17	0.02152	9	1.50E-05	0.02066	Chr17:46184579-46184918	46184917	-2	SNX11
cg06536503	-0.003813009	0.000898648	6.31E-05	42750688		42750688	42750861	6	0.02485	2	8.37E-06	0.02252	Chr6:42750688-42750861	42750688	899	KIAA0240
cg17098040	-0.000964668	0.000353574	0.007946938	42750860		42750688	42750861	6	0.02485	2	8.37E-06	0.02252	Chr6:42750688-42750861	42750860	1071	KIAA0240
cg00358220	-0.00781996	0.004370615	0.077672524	3247473	MYL12A	3247294	3247655	18	0.02018	7	1.81E-05	0.02325	Chr18:3247294-3247655	3247473	-54	MYL12A
cg12002260	-0.00147197	0.000410945	0.000607418	3247446	MYL12A	3247294	3247655	18	0.02018	7	1.81E-05	0.02325	Chr18:3247294-3247655	3247446	-81	MYL12A
cg15692535	-0.00428233	0.001594315	0.00892281	3247527	MYL12A;MYL12A	3247294	3247655	18	0.02018	7	1.81E-05	0.02325	Chr18:3247294-3247655	3247527	0	MYL12A
cg20536512	0.000417436	0.000372219	0.265710026	3247309	MYL12A	3247294	3247655	18	0.02018	7	1.81E-05	0.02325	Chr18:3247294-3247655	3247309	-218	MYL12A
cg21351102	-0.001998087	0.00089036	0.027814427	3247294	MYL12A	3247294	3247655	18	0.02018	7	1.81E-05	0.02325	Chr18:3247294-3247655	3247294	-233	MYL12A
cg21872393	-0.002966781	0.001038445	0.005549999	3247654	MYL12A;MYL12A	3247294	3247655	18	0.02018	7	1.81E-05	0.02325	Chr18:3247294-3247655	3247654	127	MYL12A
cg23319046	-0.000230995	0.000194179	0.238008414	3247432	MYL12A	3247294	3247655	18	0.02018	7	1.81E-05	0.02325	Chr18:3247294-3247655	3247432	-95	MYL12A
cg00031663	-0.001098413	0.000251225	3.96E-05	10654640	ATG4D	10654618	10654947	19	0.02657	4	1.66E-05	0.02345	Chr19:10654618-10654947	10654640	-6	ATG4D
cg11820497	-0.001915989	0.001023479	0.065153162	10654946	ATG4D	10654618	10654947	19	0.02657	4	1.66E-05	0.02345	Chr19:10654618-10654947	10654946	300	ATG4D
cg12035893	-0.000525885	0.000294849	0.078593469	10654718	ATG4D;ATG4D	10654618	10654947	19	0.02657	4	1.66E-05	0.02345	Chr19:10654618-10654947	10654718	72	ATG4D
cg19027053	-0.001081269	0.000443922	0.017270192	10654618	ATG4D	10654618	10654947	19	0.02657	4	1.66E-05	0.02345	Chr19:10654618-10654947	10654618	26	ATG4D
cg09511190	-0.015832574	0.005195846	0.003201552	33416862	RFFL	33416834	33417114	17	0.02908	5	1.46E-05	0.0242	Chr17:33416834-33417114	33416862	-514	RFFL
cg10464462	-0.002355524	0.001533943	0.128901316	33417059	RFFL	33416834	33417114	17	0.02908	5	1.46E-05	0.0242	Chr17:33416834-33417114	33417059	-711	RFFL
cg13672743	-0.012391386	0.006205443	0.049518675	33417086	RFFL	33416834	33417114	17	0.02908	5	1.46E-05	0.0242	Chr17:33416834-33417114	33417086	-738	RFFL
cg14050053	-0.013088521	0.005675963	0.023916279	33416834	RFFL	33416834	33417114	17	0.02908	5	1.46E-05	0.0242	Chr17:33416834-33417114	33416834	-486	RFFL
cg17036418	-0.038547739	0.011559094	0.001336202	33417113	RFFL	33416834	33417114	17	0.02908	5	1.46E-05	0.0242	Chr17:33416834-33417114	33417113	-765	RFFL
cg00577935	-0.002683898	0.00071076	0.00031941	112073348	APC;APC;APC	112073348	112073770	5	0.03322	15	2.21E-05	0.02433	Chr5:112073348-112073770	112073348	-207	APC
cg02511809	-0.006234187	0.004100691	0.132702883	112073544	APC;APC;APC	112073348	112073770	5	0.03322	15	2.21E-05	0.02433	Chr5:112073348-112073770	112073544	-11	APC
cg03667968	-0.002551131	0.001050293	0.017570039	112073438	APC;APC;APC	112073348	112073770	5	0.03322	15	2.21E-05	0.02433	Chr5:112073348-112073770	112073438	-117	APC
cg08571859	-0.002685481	0.001369472	0.053646848	112073350	APC;APC;APC	112073348	112073770	5	0.03322	15	2.21E-05	0.02433	Chr5:112073348-112073770	112073350	-205	APC
cg11613015	-0.003133471	0.002752073	0.258548592	112073406	APC;APC;APC	112073348	112073770	5	0.03322	15	2.21E-05	0.02433	Chr5:112073348-112073770	112073406	-149	APC
cg12534150	-0.002570444	0.001046597	0.016395908	112073613	APC;APC;APC;APC;APC	112073348	112073770	5	0.03322	15	2.21E-05	0.02433	Chr5:112073348-112073770	112073613	58	APC
cg14479889	-0.00112131	0.000767581	0.148293274	112073426	APC;APC;APC	112073348	112073770	5	0.03322	15	2.21E-05	0.02433	Chr5:112073348-112073770	112073426	-129	APC
cg14511739	-0.002713874	0.001245126	0.032469381	112073373	APC;APC;APC	112073348	112073770	5	0.03322	15	2.21E-05	0.02433	Chr5:112073348-112073770	112073373	-182	APC
cg15020645	-0.001286984	0.000720161	0.078019794	112073769	APC;APC;APC	112073348	112073770	5	0.03322	15	2.21E-05	0.02433	Chr5:112073348-112073770	112073769	214	APC
cg16970232	-0.001080129	0.001037396	0.301175918	112073433	APC;APC;APC	112073348	112073770	5	0.03322	15	2.21E-05	0.02433	Chr5:112073348-112073770	112073433	-122	APC
cg20311501	-0.006808848	0.003386939	0.048041603	112073502	APC;APC;APC	112073348	112073770	5	0.03322	15	2.21E-05	0.02433	Chr5:112073348-112073770	112073502	-53	APC
cg21634602	-0.00175214	0.001658505	0.294196107	112073570	APC;APC;APC;APC;APC	112073348	112073770	5	0.03322	15	2.21E-05	0.02433	Chr5:112073348-112073770	112073570	15	APC
cg22035501	-0.003872514	0.001953642	0.051170075	112073398	APC;APC;APC	112073348	112073770	5	0.03322	15	2.21E-05	0.02433	Chr5:112073348-112073770	112073398	-157	APC
cg23938220	-0.00066087	0.000651005	0.313340533	112073538	APC;APC;APC	112073348	112073770	5	0.03322	15	2.21E-05	0.02433	Chr5:112073348-112073770	112073538	-17	APC
cg24332422	-0.002879448	0.00141966	0.046132674	112073686	APC;APC;APC	112073348	112073770	5	0.03322	15	2.21E-05	0.02433	Chr5:112073348-112073770	112073686	131	APC
cg15054274	-0.033933257	0.012494564	0.008224263	105072683		105072537	105072684	3	0.01261	2	8.28E-06	0.02617	Chr3:105072537-105072684	105072683	-12873	ALCAM
cg23058405	-0.054154268	0.012641448	5.45E-05	105072537		105072537	105072684	3	0.01261	2	8.28E-06	0.02617	Chr3:105072537-105072684	105072537	-13019	ALCAM
cg02687417	-0.002313822	0.001799401	0.202492599	43977232	SDC4	43976709	43977233	20	0.02018	8	3.34E-05	0.02952	Chr20:43976709-43977233	43977232	-168	SDC4
cg04000140	-0.000645135	0.00027141	0.020041595	43977046	SDC4;SDC4	43976709	43977233	20	0.02018	8	3.34E-05	0.02952	Chr20:43976709-43977233	43977046	18	SDC4
cg07882171	-0.000393668	0.000350691	0.265258195	43976709	SDC4	43976709	43977233	20	0.02018	8	3.34E-05	0.02952	Chr20:43976709-43977233	43976709	355	SDC4
cg14567489	-0.000748936	0.000372835	0.048211453	43977078	SDC4	43976709	43977233	20	0.02018	8	3.34E-05	0.02952	Chr20:43976709-43977233	43977078	-14	SDC4
cg16155498	-0.000698329	0.000951637	0.465378018	43977199	SDC4	43976709	43977233	20	0.02018	8	3.34E-05	0.02952	Chr20:43976709-43977233	43977199	-135	SDC4
cg17282161	-0.000925599	0.00025723	0.000575709	43977080	SDC4	43976709	43977233	20	0.02018	8	3.34E-05	0.02952	Chr20:43976709-43977233	43977080	-16	SDC4
cg18622281	-0.006974945	0.005204137	0.184258477	43977112	SDC4	43976709	43977233	20	0.02018	8	3.34E-05	0.02952	Chr20:43976709-43977233	43977112	-48	SDC4
cg22188058	-0.001556252	0.000345593	2.45E-05	43976933	SDC4	43976709	43977233	20	0.02018	8	3.34E-05	0.02952	Chr20:43976709-43977233	43976933	131	SDC4
cg01631375	-0.002308257	0.000889538	0.011402712	18632968	ELL	18632784	18633064	19	0.03376	6	1.93E-05	0.03188	Chr19:18632784-18633064	18632968	-31	ELL
cg02876066	-0.004707692	0.001981149	0.020078511	18632993	ELL	18632784	18633064	19	0.03376	6	1.93E-05	0.03188	Chr19:18632784-18633064	18632993	-56	ELL
cg17843759	-0.00085508	0.001105304	0.441622886	18633053	ELL	18632784	18633064	19	0.03376	6	1.93E-05	0.03188	Chr19:18632784-18633064	18633053	-116	ELL
cg18850918	-0.002434185	0.000819854	0.004024059	18633063	ELL	18632784	18633064	19	0.03376	6	1.93E-05	0.03188	Chr19:18632784-18633064	18633063	-126	ELL
cg22297177	-0.00124042	0.00067395	0.069700714	18632949	ELL	18632784	18633064	19	0.03376	6	1.93E-05	0.03188	Chr19:18632784-18633064	18632949	-12	ELL
cg26545983	-0.001774742	0.000514712	0.000935077	18632784	ELL	18632784	18633064	19	0.03376	6	1.93E-05	0.03188	Chr19:18632784-18633064	18632784	153	ELL
cg00108164	-0.00190465	0.00065917	0.005059875	264199	ACP1;SH3YL1;SH3YL1;ACP1;ACP1;ACP1	264120	264205	2	0.02135	6	6.25E-06	0.034	Chr2:264120-264205	264199	-131	SH3YL1
cg03468349	-0.001605348	0.000579365	0.007065485	264164	ACP1;SH3YL1;SH3YL1;ACP1;ACP1;ACP1	264120	264205	2	0.02135	6	6.25E-06	0.034	Chr2:264120-264205	264164	-96	SH3YL1
cg10181419	-0.000876354	0.00038943	0.027398296	264120	ACP1;SH3YL1;SH3YL1;ACP1;ACP1;ACP1	264120	264205	2	0.02135	6	6.25E-06	0.034	Chr2:264120-264205	264120	-52	SH3YL1
cg20749741	-0.001588353	0.000590919	0.008875853	264178	ACP1;SH3YL1;SH3YL1;ACP1;ACP1;ACP1	264120	264205	2	0.02135	6	6.25E-06	0.034	Chr2:264120-264205	264178	-110	SH3YL1
cg21825027	-0.000809431	0.000360281	0.027644334	264166	ACP1;SH3YL1;SH3YL1;ACP1;ACP1;ACP1	264120	264205	2	0.02135	6	6.25E-06	0.034	Chr2:264120-264205	264166	-98	SH3YL1
cg25945732	-0.001354229	0.000589788	0.024501727	264204	ACP1;SH3YL1;SH3YL1;ACP1;ACP1;ACP1	264120	264205	2	0.02135	6	6.25E-06	0.034	Chr2:264120-264205	264204	-136	SH3YL1
cg06575013	-0.006583528	0.002439215	0.00861126	12444636	ZNF563	12444273	12444646	19	0.03376	9	2.78E-05	0.03448	Chr19:12444273-12444646	12444636	-102	ZNF563
cg07195282	-0.002384503	0.001257167	0.061766823	12444484	ZNF563;ZNF563	12444273	12444646	19	0.03376	9	2.78E-05	0.03448	Chr19:12444273-12444646	12444484	50	ZNF563
cg07967409	-0.001003939	0.000628162	0.114256358	12444381	ZNF563;ZNF563	12444273	12444646	19	0.03376	9	2.78E-05	0.03448	Chr19:12444273-12444646	12444381	153	ZNF563
cg11979591	-0.000884907	0.000718964	0.222292591	12444583	ZNF563	12444273	12444646	19	0.03376	9	2.78E-05	0.03448	Chr19:12444273-12444646	12444583	-49	ZNF563
cg12517803	-0.001701388	0.000767187	0.029645138	12444645	ZNF563	12444273	12444646	19	0.03376	9	2.78E-05	0.03448	Chr19:12444273-12444646	12444645	-111	ZNF563
cg19484319	-0.00171973	0.001135012	0.133990756	12444632	ZNF563	12444273	12444646	19	0.03376	9	2.78E-05	0.03448	Chr19:12444273-12444646	12444632	-98	ZNF563
cg22998811	-0.002030288	0.000793117	0.012511186	12444541	ZNF563	12444273	12444646	19	0.03376	9	2.78E-05	0.03448	Chr19:12444273-12444646	12444541	-7	ZNF563
cg24400183	-0.00156228	0.000710223	0.030951076	12444613	ZNF563	12444273	12444646	19	0.03376	9	2.78E-05	0.03448	Chr19:12444273-12444646	12444613	-79	ZNF563
cg25682920	-0.005747075	0.002528878	0.025956231	12444273	ZNF563	12444273	12444646	19	0.03376	9	2.78E-05	0.03448	Chr19:12444273-12444646	12444273	261	ZNF563
cg00800569	-0.002121083	0.000738445	0.005312405	239229395	TRAF3IP1;TRAF3IP1	239229365	239229729	2	0.02485	3	2.78E-05	0.03532	Chr2:239229365-239229729	239229395	211	TRAF3IP1
cg23840340	-0.00416024	0.001203905	0.00091271	239229728	TRAF3IP1;TRAF3IP1	239229365	239229729	2	0.02485	3	2.78E-05	0.03532	Chr2:239229365-239229729	239229728	544	TRAF3IP1
cg25184754	-0.001347888	0.000657387	0.043870263	239229365	TRAF3IP1;TRAF3IP1	239229365	239229729	2	0.02485	3	2.78E-05	0.03532	Chr2:239229365-239229729	239229365	181	TRAF3IP1
cg07642595	0.025536013	0.007736788	0.001486455	113952548	LAMP1	113952209	113952549	13	0.03434	2	2.60E-05	0.03534	Chr13:113952209-113952549	113952548	1080	LAMP1
cg24826645	-0.004954132	0.001562086	0.002207883	113952209	LAMP1	113952209	113952549	13	0.03434	2	2.60E-05	0.03534	Chr13:113952209-113952549	113952209	741	LAMP1
cg01152499	-0.001801793	0.00083959	0.035149019	118148320	FAM46C	118148078	118148520	1	0.02135	7	3.41E-05	0.03562	Chr1:118148078-118148520	118148320	-283	FAM46C
cg04568265	-0.00273435	0.001293396	0.037877553	118148087	FAM46C	118148078	118148520	1	0.02135	7	3.41E-05	0.03562	Chr1:118148078-118148520	118148087	-516	FAM46C
cg08162335	-0.001729034	0.000652081	0.009795873	118148493	FAM46C	118148078	118148520	1	0.02135	7	3.41E-05	0.03562	Chr1:118148078-118148520	118148493	-110	FAM46C
cg11730925	-0.000429013	0.00029417	0.148966443	118148412	FAM46C	118148078	118148520	1	0.02135	7	3.41E-05	0.03562	Chr1:118148078-118148520	118148412	-191	FAM46C
cg13482356	-0.002976261	0.00139774	0.03655309	118148519	FAM46C	118148078	118148520	1	0.02135	7	3.41E-05	0.03562	Chr1:118148078-118148520	118148519	-84	FAM46C
cg15674575	-0.005761793	0.001884856	0.003110852	118148078	FAM46C	118148078	118148520	1	0.02135	7	3.41E-05	0.03562	Chr1:118148078-118148520	118148078	-525	FAM46C
cg26055420	-0.000942906	0.000815648	0.25139151	118148456	FAM46C	118148078	118148520	1	0.02135	7	3.41E-05	0.03562	Chr1:118148078-118148520	118148456	-147	FAM46C
cg03715980	-0.00090329	0.000847821	0.290147108	1756201	MAPK8IP3;MAPK8IP3	1755945	1756392	16	0.01589	5	3.58E-05	0.03701	Chr16:1755945-1756392	1756201	-19	MAPK8IP3
cg03872502	-0.000918076	0.000299152	0.003001865	1756007	MAPK8IP3;MAPK8IP3	1755945	1756392	16	0.01589	5	3.58E-05	0.03701	Chr16:1755945-1756392	1756007	-213	MAPK8IP3
cg03958004	-0.001519599	0.000666038	0.025393293	1756391	MAPK8IP3;MAPK8IP3	1755945	1756392	16	0.01589	5	3.58E-05	0.03701	Chr16:1755945-1756392	1756391	171	MAPK8IP3
cg04169263	-0.000490595	0.000181084	0.008374822	1756061	MAPK8IP3;MAPK8IP3	1755945	1756392	16	0.01589	5	3.58E-05	0.03701	Chr16:1755945-1756392	1756061	-159	MAPK8IP3
cg07058132	-0.002377492	0.001007288	0.02089787	1755945	MAPK8IP3;MAPK8IP3	1755945	1756392	16	0.01589	5	3.58E-05	0.03701	Chr16:1755945-1756392	1755945	-275	MAPK8IP3
cg02450613	-0.001763765	0.000504303	0.00079838	37840089	GDNF	37839918	37840159	5	0.02578	4	1.95E-05	0.03726	Chr5:37839918-37840159	37840089	-307	GDNF
cg07128111	0.008482201	0.003094558	0.007674428	37840158	GDNF	37839918	37840159	5	0.02578	4	1.95E-05	0.03726	Chr5:37839918-37840159	37840158	-376	GDNF
cg14492800	-0.003494855	0.001843138	0.061844987	37839923	GDNF	37839918	37840159	5	0.02578	4	1.95E-05	0.03726	Chr5:37839918-37840159	37839923	-141	GDNF
cg18237607	-0.003812004	0.001925291	0.051426555	37840075	GDNF	37839918	37840159	5	0.02578	4	1.95E-05	0.03726	Chr5:37839918-37840159	37840075	-293	GDNF
cg25602684	-0.003292399	0.00161927	0.045612881	37839918	GDNF	37839918	37840159	5	0.02578	4	1.95E-05	0.03726	Chr5:37839918-37840159	37839918	-136	GDNF
cg26789779	-0.004968699	0.003043825	0.106846527	37839943	GDNF	37839918	37840159	5	0.02578	4	1.95E-05	0.03726	Chr5:37839918-37840159	37839943	-161	GDNF
cg02230964	0.038915188	0.009747794	0.00015273	143407817	TSNARE1	143407646	143408048	8	0.04003	3	3.50E-05	0.04016	Chr8:143407646-143408048	143407817	0	TSNARE1
cg06517984	0.016145114	0.008647424	0.065856481	143407646	TSNARE1	143407646	143408048	8	0.04003	3	3.50E-05	0.04016	Chr8:143407646-143408048	143407646	0	TSNARE1
cg11277662	0.041522408	0.017600016	0.020953662	143408047	TSNARE1	143407646	143408048	8	0.04003	3	3.50E-05	0.04016	Chr8:143407646-143408048	143408047	0	TSNARE1
cg03385696	-0.001110736	0.000554656	0.048887908	75988425	YWHAG	75988212	75988653	7	0.04079	12	3.85E-05	0.04027	Chr7:75988212-75988653	75988425	-83	YWHAG
cg06186973	-0.001674119	0.001014584	0.103170156	75988652	YWHAG	75988212	75988653	7	0.04079	12	3.85E-05	0.04027	Chr7:75988212-75988653	75988652	-310	YWHAG
cg06907160	-0.001973423	0.000477228	9.26E-05	75988247	YWHAG;YWHAG	75988212	75988653	7	0.04079	12	3.85E-05	0.04027	Chr7:75988212-75988653	75988247	95	YWHAG
cg08427575	-0.000704058	0.000928601	0.450743844	75988356	YWHAG	75988212	75988653	7	0.04079	12	3.85E-05	0.04027	Chr7:75988212-75988653	75988356	-14	YWHAG
cg10698404	-0.001214937	0.000658965	0.069229685	75988421	YWHAG	75988212	75988653	7	0.04079	12	3.85E-05	0.04027	Chr7:75988212-75988653	75988421	-79	YWHAG
cg12246416	-0.002101187	0.000811364	0.011561457	75988441	YWHAG	75988212	75988653	7	0.04079	12	3.85E-05	0.04027	Chr7:75988212-75988653	75988441	-99	YWHAG
cg12730381	0.002191384	0.001378424	0.116149079	75988212	YWHAG;YWHAG	75988212	75988653	7	0.04079	12	3.85E-05	0.04027	Chr7:75988212-75988653	75988212	130	YWHAG
cg15696278	-0.002648314	0.001722811	0.128508106	75988592	YWHAG	75988212	75988653	7	0.04079	12	3.85E-05	0.04027	Chr7:75988212-75988653	75988592	-250	YWHAG
cg16256922	-0.001536565	0.001472683	0.300170094	75988606	YWHAG	75988212	75988653	7	0.04079	12	3.85E-05	0.04027	Chr7:75988212-75988653	75988606	-264	YWHAG
cg18676229	-0.00092779	0.000456213	0.045569663	75988391	YWHAG	75988212	75988653	7	0.04079	12	3.85E-05	0.04027	Chr7:75988212-75988653	75988391	-49	YWHAG
cg22417420	-0.000271171	0.000174299	0.124026676	75988319	YWHAG;YWHAG	75988212	75988653	7	0.04079	12	3.85E-05	0.04027	Chr7:75988212-75988653	75988319	23	YWHAG
cg27417922	-0.000535991	0.000283191	0.062310575	75988359	YWHAG	75988212	75988653	7	0.04079	12	3.85E-05	0.04027	Chr7:75988212-75988653	75988359	-17	YWHAG
