# Supplementary material for: The long-term impact of folic acid in pregnancy on offspring DNA methylation: follow-up of the Aberdeen Folic Acid Supplementation Trial (AFAST)
Source: Int J Epidemiol. 2018 Mar 12;47(3):928–37. doi: 10.1093/ije/dyy032 (PMC6005053; doi:10.1093/ije/dyy032)
Supplement: Supplementary Data [file dyy032_supp.zip › dyy032-suppl_data/ije-2017-05-0586-File012.csv]

CPG.Labels	effect.size	std.error	P.value	MAPINFO	UCSC_REFGENE_NAME	START	END	CHR	P_LOWEST	N	P_REGION	SIDAK	DMR	MAPINFO-Hg19	Distance to Nearest gene	UCSC KnownGene
cg00124993	-0.106974926	0.043620022	0.017452026	135416412	MIR886	135414858	135416614	5	8.19E-05	20	3.35E-13	8.97E-11	Chr5:135414858-135416614	135416412	-126	VTRNA2-1
cg00308130	-0.080144204	0.024369908	0.001775172	135415190		135414858	135416614	5	8.19E-05	20	3.35E-13	8.97E-11	Chr5:135414858-135416614	135415190	996	VTRNA2-1
cg04481923	-0.076206192	0.032303296	0.021967225	135416205	MIR886	135414858	135416614	5	8.19E-05	20	3.35E-13	8.97E-11	Chr5:135414858-135416614	135416205	-19	VTRNA2-1
cg04515200	-0.037565559	0.02037883	0.070766918	135415762		135414858	135416614	5	8.19E-05	20	3.35E-13	8.97E-11	Chr5:135414858-135416614	135415762	424	VTRNA2-1
cg06478886	-0.057900637	0.027186937	0.037768887	135416029		135414858	135416614	5	8.19E-05	20	3.35E-13	8.97E-11	Chr5:135414858-135416614	135416029	157	VTRNA2-1
cg06536614	-0.099559354	0.045973571	0.034778855	135416381	MIR886	135414858	135416614	5	8.19E-05	20	3.35E-13	8.97E-11	Chr5:135414858-135416614	135416381	-95	VTRNA2-1
cg07158503	-0.135511905	0.052543115	0.012663944	135415693		135414858	135416614	5	8.19E-05	20	3.35E-13	8.97E-11	Chr5:135414858-135416614	135415693	493	VTRNA2-1
cg08745965	-0.076544837	0.029161309	0.011249934	135416529	MIR886	135414858	135416614	5	8.19E-05	20	3.35E-13	8.97E-11	Chr5:135414858-135416614	135416529	-243	VTRNA2-1
cg11608150	-0.064320276	0.020019679	0.002217565	135415948		135414858	135416614	5	8.19E-05	20	3.35E-13	8.97E-11	Chr5:135414858-135416614	135415948	238	VTRNA2-1
cg11852404	-0.053978343	0.019517056	0.007758308	135414858		135414858	135416614	5	8.19E-05	20	3.35E-13	8.97E-11	Chr5:135414858-135416614	135414858	1328	VTRNA2-1
cg11978884	-0.028257931	0.017238411	0.106976627	135415819		135414858	135416614	5	8.19E-05	20	3.35E-13	8.97E-11	Chr5:135414858-135416614	135415819	367	VTRNA2-1
cg13581155	-0.028159212	0.012532916	0.02876139	135415781		135414858	135416614	5	8.19E-05	20	3.35E-13	8.97E-11	Chr5:135414858-135416614	135415781	405	VTRNA2-1
cg15837280	-0.057686602	0.019770677	0.00512858	135415258		135414858	135416614	5	8.19E-05	20	3.35E-13	8.97E-11	Chr5:135414858-135416614	135415258	928	VTRNA2-1
cg16615357	-0.098116629	0.046595628	0.039895384	135416594	MIR886	135414858	135416614	5	8.19E-05	20	3.35E-13	8.97E-11	Chr5:135414858-135416614	135416594	-308	VTRNA2-1
cg16684184	-0.037179247	0.019817671	0.066055555	135415129		135414858	135416614	5	8.19E-05	20	3.35E-13	8.97E-11	Chr5:135414858-135416614	135415129	1057	VTRNA2-1
cg18678645	-0.060822499	0.028083447	0.034762813	135416331	MIR886	135414858	135416614	5	8.19E-05	20	3.35E-13	8.97E-11	Chr5:135414858-135416614	135416331	-45	VTRNA2-1
cg18797653	-0.093438717	0.042149461	0.030865261	135416613	MIR886	135414858	135416614	5	8.19E-05	20	3.35E-13	8.97E-11	Chr5:135414858-135416614	135416613	-327	VTRNA2-1
cg25340688	-0.113931173	0.04955453	0.02539416	135416398	MIR886	135414858	135416614	5	8.19E-05	20	3.35E-13	8.97E-11	Chr5:135414858-135416614	135416398	-112	VTRNA2-1
cg26328633	-0.118798885	0.0507534	0.022970462	135416394	MIR886	135414858	135416614	5	8.19E-05	20	3.35E-13	8.97E-11	Chr5:135414858-135416614	135416394	-108	VTRNA2-1
cg26896946	-0.101672172	0.039168957	0.012131654	135416405	MIR886	135414858	135416614	5	8.19E-05	20	3.35E-13	8.97E-11	Chr5:135414858-135416614	135416405	-119	VTRNA2-1
cg07594247	-0.117267888	0.037551786	0.002877623	113993304	PAX8;PAX8;PAX8;PAX8;PAX8;LOC440839;LOC654433	113992762	113993314	2	4.77E-05	8	5.44E-10	4.63E-07	Chr2:113992762-113993314	113993304	198	DKFZp686E10196
cg07772999	-0.060545059	0.022666661	0.009970612	113993052	PAX8;PAX8;PAX8;PAX8;PAX8;LOC440839;LOC654433	113992762	113993314	2	4.77E-05	8	5.44E-10	4.63E-07	Chr2:113992762-113993314	113993052	-54	DKFZp686E10196
cg11763394	-0.094036613	0.033723799	0.007298797	113992921	PAX8;PAX8;PAX8;PAX8;PAX8;LOC440839;LOC654433	113992762	113993314	2	4.77E-05	8	5.44E-10	4.63E-07	Chr2:113992762-113993314	113992921	-185	DKFZp686E10196
cg12889195	-0.107432053	0.041177469	0.011722723	113992843	PAX8;PAX8;PAX8;PAX8;PAX8;LOC440839;LOC654433	113992762	113993314	2	4.77E-05	8	5.44E-10	4.63E-07	Chr2:113992762-113993314	113992843	-263	DKFZp686E10196
cg17445212	-0.114211928	0.031051062	0.000542421	113993313	PAX8;PAX8;PAX8;PAX8;PAX8;LOC440839;LOC654433	113992762	113993314	2	4.77E-05	8	5.44E-10	4.63E-07	Chr2:113992762-113993314	113993313	207	DKFZp686E10196
cg19083407	-0.093768137	0.045746216	0.045258769	113993142	PAX8;PAX8;PAX8;PAX8;PAX8;LOC440839;LOC654433	113992762	113993314	2	4.77E-05	8	5.44E-10	4.63E-07	Chr2:113992762-113993314	113993142	36	DKFZp686E10196
cg21482265	-0.129184391	0.041576745	0.003010142	113992762	PAX8;PAX8;PAX8;PAX8;PAX8;LOC440839;LOC654433	113992762	113993314	2	4.77E-05	8	5.44E-10	4.63E-07	Chr2:113992762-113993314	113992762	-344	DKFZp686E10196
cg21550016	-0.096200171	0.034230112	0.00687886	113992930	PAX8;PAX8;PAX8;PAX8;PAX8;LOC440839;LOC654433	113992762	113993314	2	4.77E-05	8	5.44E-10	4.63E-07	Chr2:113992762-113993314	113992930	-176	DKFZp686E10196
cg01152499	-0.002143899	0.001040945	0.044274252	118148320	FAM46C	118148078	118148859	1	0.006861	9	7.34E-07	0.0004424	Chr1:118148078-118148859	118148320	-283	FAM46C
cg04568265	-0.002842714	0.001516715	0.066309027	118148087	FAM46C	118148078	118148859	1	0.006861	9	7.34E-07	0.0004424	Chr1:118148078-118148859	118148087	-516	FAM46C
cg06707718	-0.002882539	0.001127962	0.01345147	118148858	FAM46C	118148078	118148859	1	0.006861	9	7.34E-07	0.0004424	Chr1:118148078-118148859	118148858	255	FAM46C
cg08162335	-0.001931561	0.000784984	0.017098	118148493	FAM46C	118148078	118148859	1	0.006861	9	7.34E-07	0.0004424	Chr1:118148078-118148859	118148493	-110	FAM46C
cg11730925	-0.000616418	0.000340134	0.075504694	118148412	FAM46C	118148078	118148859	1	0.006861	9	7.34E-07	0.0004424	Chr1:118148078-118148859	118148412	-191	FAM46C
cg13482356	-0.004357768	0.001771876	0.017150477	118148519	FAM46C	118148078	118148859	1	0.006861	9	7.34E-07	0.0004424	Chr1:118148078-118148859	118148519	-84	FAM46C
cg15674575	-0.007108969	0.002254018	0.002631288	118148078	FAM46C	118148078	118148859	1	0.006861	9	7.34E-07	0.0004424	Chr1:118148078-118148859	118148078	-525	FAM46C
cg18223314	-0.000502768	0.000339481	0.144421628	118148636	FAM46C;FAM46C	118148078	118148859	1	0.006861	9	7.34E-07	0.0004424	Chr1:118148078-118148859	118148636	33	FAM46C
cg26055420	-0.002082903	0.000887609	0.022642011	118148456	FAM46C	118148078	118148859	1	0.006861	9	7.34E-07	0.0004424	Chr1:118148078-118148859	118148456	-147	FAM46C
cg00645010	-0.009420903	0.002996912	0.002711216	567113	MIR1977	567113	567502	1	0.004117	6	4.32E-07	0.0005227	Chr1:567113-567502	567113	-850	JA429505
cg03344490	-0.009142988	0.003560761	0.013038532	567348	MIR1977	567113	567502	1	0.004117	6	4.32E-07	0.0005227	Chr1:567113-567502	567348	-1085	JA429505
cg05001044	-0.01081372	0.003521115	0.003336132	567312	MIR1977	567113	567502	1	0.004117	6	4.32E-07	0.0005227	Chr1:567113-567502	567312	-1049	JA429505
cg15394630	-0.017282898	0.006343425	0.00865873	567206	MIR1977	567113	567502	1	0.004117	6	4.32E-07	0.0005227	Chr1:567113-567502	567206	-943	JA429505
cg17501828	-0.012298162	0.005473086	0.028747475	567358	MIR1977	567113	567502	1	0.004117	6	4.32E-07	0.0005227	Chr1:567113-567502	567358	-1095	JA429505
cg23917638	-0.013625321	0.006284492	0.034577667	567501	MIR1977	567113	567502	1	0.004117	6	4.32E-07	0.0005227	Chr1:567113-567502	567501	-1238	JA429505
cg01884014	-0.058735662	0.019360706	0.003708821	132202520	LOC401010	132202427	132202538	2	0.00599	6	2.16E-07	0.0009167	Chr2:132202427-132202538	132202520	-53	LOC401010
cg11258485	-0.046502217	0.019416598	0.020120226	132202537	LOC401010	132202427	132202538	2	0.00599	6	2.16E-07	0.0009167	Chr2:132202427-132202538	132202537	-70	LOC401010
cg18282096	-0.068622106	0.021227405	0.002092548	132202527	LOC401010	132202427	132202538	2	0.00599	6	2.16E-07	0.0009167	Chr2:132202427-132202538	132202527	-60	LOC401010
cg21673175	-0.061798456	0.018974985	0.001949619	132202532	LOC401010	132202427	132202538	2	0.00599	6	2.16E-07	0.0009167	Chr2:132202427-132202538	132202532	-65	LOC401010
cg22656550	-0.101505549	0.02646597	0.000330083	132202485	LOC401010	132202427	132202538	2	0.00599	6	2.16E-07	0.0009167	Chr2:132202427-132202538	132202485	-18	LOC401010
cg24640156	-0.045286143	0.030291331	0.140730644	132202427	LOC401010	132202427	132202538	2	0.00599	6	2.16E-07	0.0009167	Chr2:132202427-132202538	132202427	40	LOC401010
cg01453694	-0.001055809	0.000371765	0.006348215	39746048	SYNGR1;SYNGR1	39745603	39746055	22	0.01561	4	1.56E-06	0.001625	Chr22:39745603-39746055	39746048	95	SYNGR1
cg21053015	-0.002569994	0.000911493	0.006710599	39746054	SYNGR1;SYNGR1	39745603	39746055	22	0.01561	4	1.56E-06	0.001625	Chr22:39745603-39746055	39746054	101	SYNGR1
cg21658277	-0.003404095	0.001617415	0.039990909	39745603	SYNGR1;SYNGR1	39745603	39746055	22	0.01561	4	1.56E-06	0.001625	Chr22:39745603-39746055	39745603	-350	SYNGR1
cg22247277	-0.00110978	0.000300575	0.000519161	39745743	SYNGR1;SYNGR1	39745603	39746055	22	0.01561	4	1.56E-06	0.001625	Chr22:39745603-39746055	39745743	-210	SYNGR1
cg00688460	0.034519308	0.007514118	2.65E-05	48922396		48922312	48922397	12	0.01733	2	5.54E-07	0.003062	Chr12:48922312-48922397	48922396	510	OR8S1
cg12220466	0.019754125	0.00571441	0.001072759	48922312		48922312	48922397	12	0.01733	2	5.54E-07	0.003062	Chr12:48922312-48922397	48922312	426	OR8S1
cg04001556	-0.000432001	0.000219898	0.054621258	11373095	DOCK6	11372779	11373096	19	0.01733	4	2.21E-06	0.003275	Chr19:11372779-11373096	11373095	62	DOCK6
cg08370276	-0.001818284	0.000673055	0.00920266	11372779	DOCK6	11372779	11373096	19	0.01733	4	2.21E-06	0.003275	Chr19:11372779-11373096	11372779	378	DOCK6
cg18859469	-0.002351637	0.000868743	0.009072113	11373017	DOCK6	11372779	11373096	19	0.01733	4	2.21E-06	0.003275	Chr19:11372779-11373096	11373017	140	DOCK6
cg25522149	-0.001634884	0.000408506	0.000192785	11372842	DOCK6	11372779	11373096	19	0.01733	4	2.21E-06	0.003275	Chr19:11372779-11373096	11372842	315	DOCK6
cg04145264	-0.00326379	0.000789691	0.000125511	65190825	NEAT1	65190825	65191000	11	0.01519	3	1.35E-06	0.003623	Chr11:65190825-65191000	65190825	557	NEAT1
cg07985890	-0.006975627	0.001865381	0.00044737	65190999	NEAT1	65190825	65191000	11	0.01519	3	1.35E-06	0.003623	Chr11:65190825-65191000	65190999	731	NEAT1
cg09411730	-0.002469388	0.001253755	0.05402365	65190946	NEAT1	65190825	65191000	11	0.01519	3	1.35E-06	0.003623	Chr11:65190825-65191000	65190946	678	NEAT1
cg01156108	-0.013811226	0.004309795	0.00227147	48133078	ITGA3;ITGA3	48133054	48133403	17	0.0201	5	3.12E-06	0.004194	Chr17:48133054-48133403	48133078	25	LOC284080
cg14672709	-0.00105287	0.00029305	0.000707497	48133110	ITGA3;ITGA3	48133054	48133403	17	0.0201	5	3.12E-06	0.004194	Chr17:48133054-48133403	48133110	-7	LOC284080
cg16462413	-0.004368296	0.001651121	0.010657475	48133375	ITGA3;ITGA3;ITGA3;ITGA3	48133054	48133403	17	0.0201	5	3.12E-06	0.004194	Chr17:48133054-48133403	48133375	36	ITGA3
cg23292453	-0.001426723	0.000620523	0.025386891	48133402	ITGA3;ITGA3;ITGA3;ITGA3	48133054	48133403	17	0.0201	5	3.12E-06	0.004194	Chr17:48133054-48133403	48133402	63	ITGA3
cg24517136	-0.002220405	0.001526712	0.151631923	48133054	ITGA3;ITGA3	48133054	48133403	17	0.0201	5	3.12E-06	0.004194	Chr17:48133054-48133403	48133054	49	LOC284080
cg20192814	0.1318991	0.034929783	0.00039848	51565362		51565237	51565363	13	0.01519	2	1.41E-06	0.005248	Chr13:51565237-51565363	51565362	3284	GUCY1B2
cg23118561	0.163312559	0.041941869	0.000273703	51565237		51565237	51565363	13	0.01519	2	1.41E-06	0.005248	Chr13:51565237-51565363	51565237	3409	GUCY1B2
cg02230964	0.04435536	0.010845801	0.000144784	143407817	TSNARE1	143407646	143408048	8	0.02306	3	4.68E-06	0.005468	Chr8:143407646-143408048	143407817	0	TSNARE1
cg06517984	0.0240186	0.009165023	0.011373168	143407646	TSNARE1	143407646	143408048	8	0.02306	3	4.68E-06	0.005468	Chr8:143407646-143408048	143407646	0	TSNARE1
cg11277662	0.043495039	0.01778578	0.017756099	143408047	TSNARE1	143407646	143408048	8	0.02306	3	4.68E-06	0.005468	Chr8:143407646-143408048	143408047	0	TSNARE1
cg02662362	-0.005636265	0.003291634	0.092579077	33084814	HLA-DPB2	33084549	33085064	6	0.0201	18	6.36E-06	0.005798	Chr6:33084549-33085064	33084814	0	HLA-DPB2
cg03943025	-0.06270667	0.021588893	0.00531896	33084549	HLA-DPB2	33084549	33085064	6	0.0201	18	6.36E-06	0.005798	Chr6:33084549-33085064	33084549	0	HLA-DPB2
cg04315646	-0.020999401	0.011269572	0.067851738	33084922	HLA-DPB2	33084549	33085064	6	0.0201	18	6.36E-06	0.005798	Chr6:33084549-33085064	33084922	0	HLA-DPB2
cg05337177	-0.020134596	0.006758265	0.004322904	33084928	HLA-DPB2	33084549	33085064	6	0.0201	18	6.36E-06	0.005798	Chr6:33084549-33085064	33084928	0	HLA-DPB2
cg06210070	-0.031562436	0.009320891	0.00132774	33085063	HLA-DPB2	33084549	33085064	6	0.0201	18	6.36E-06	0.005798	Chr6:33084549-33085064	33085063	0	HLA-DPB2
cg07460294	-0.032524308	0.014009439	0.024056856	33084985	HLA-DPB2	33084549	33085064	6	0.0201	18	6.36E-06	0.005798	Chr6:33084549-33085064	33084985	0	HLA-DPB2
cg08088295	-0.014380068	0.019377283	0.461236734	33084741	HLA-DPB2	33084549	33085064	6	0.0201	18	6.36E-06	0.005798	Chr6:33084549-33085064	33084741	0	HLA-DPB2
cg08693832	-0.007316696	0.008149481	0.373271817	33084554	HLA-DPB2	33084549	33085064	6	0.0201	18	6.36E-06	0.005798	Chr6:33084549-33085064	33084554	0	HLA-DPB2
cg13524302	-0.007596749	0.007507207	0.31608559	33084798	HLA-DPB2	33084549	33085064	6	0.0201	18	6.36E-06	0.005798	Chr6:33084549-33085064	33084798	0	HLA-DPB2
cg17833071	-0.029523868	0.013151772	0.028895087	33084770	HLA-DPB2	33084549	33085064	6	0.0201	18	6.36E-06	0.005798	Chr6:33084549-33085064	33084770	0	HLA-DPB2
cg21870640	-0.017670808	0.011041689	0.115351026	33084624	HLA-DPB2	33084549	33085064	6	0.0201	18	6.36E-06	0.005798	Chr6:33084549-33085064	33084624	0	HLA-DPB2
cg23075555	-0.007133189	0.003902968	0.073132113	33084789	HLA-DPB2	33084549	33085064	6	0.0201	18	6.36E-06	0.005798	Chr6:33084549-33085064	33084789	0	HLA-DPB2
cg23640002	-0.008249291	0.007398594	0.26979632	33084933	HLA-DPB2	33084549	33085064	6	0.0201	18	6.36E-06	0.005798	Chr6:33084549-33085064	33084933	0	HLA-DPB2
cg24185832	-0.047835431	0.020006892	0.020320195	33084888	HLA-DPB2	33084549	33085064	6	0.0201	18	6.36E-06	0.005798	Chr6:33084549-33085064	33084888	0	HLA-DPB2
cg24266485	-0.027289533	0.014436051	0.064079334	33084840	HLA-DPB2	33084549	33085064	6	0.0201	18	6.36E-06	0.005798	Chr6:33084549-33085064	33084840	0	HLA-DPB2
cg24465429	-0.006661006	0.00491366	0.180866092	33084825	HLA-DPB2	33084549	33085064	6	0.0201	18	6.36E-06	0.005798	Chr6:33084549-33085064	33084825	0	HLA-DPB2
cg25917621	-0.005039813	0.004480026	0.265584964	33085031	HLA-DPB2	33084549	33085064	6	0.0201	18	6.36E-06	0.005798	Chr6:33084549-33085064	33085031	0	HLA-DPB2
cg27264993	-0.017053738	0.006879798	0.016337056	33084608	HLA-DPB2	33084549	33085064	6	0.0201	18	6.36E-06	0.005798	Chr6:33084549-33085064	33084608	0	HLA-DPB2
cg04518186	0.057083818	0.020219883	0.006645287	77299962	AQP11	77299805	77299963	11	0.01733	3	2.05E-06	0.006079	Chr11:77299805-77299963	77299962	-473	AQP11
cg06061081	0.066359023	0.020907498	0.002483212	77299960	AQP11	77299805	77299963	11	0.01733	3	2.05E-06	0.006079	Chr11:77299805-77299963	77299960	-475	AQP11
cg12586386	0.087986592	0.024116991	0.000595458	77299805	AQP11	77299805	77299963	11	0.01733	3	2.05E-06	0.006079	Chr11:77299805-77299963	77299805	-630	AQP11
cg10602468	-0.000885185	0.000683764	0.20097495	48972446	CYTH2;CYTH2	48972247	48972671	19	0.02774	7	5.80E-06	0.006422	Chr19:48972247-48972671	48972446	-18	CYTH2
cg14006390	-0.004024979	0.00131051	0.003334234	48972349	CYTH2;CYTH2	48972247	48972671	19	0.02774	7	5.80E-06	0.006422	Chr19:48972247-48972671	48972349	-115	CYTH2
cg15733534	-0.000975632	0.00071343	0.177126431	48972397	CYTH2;CYTH2	48972247	48972671	19	0.02774	7	5.80E-06	0.006422	Chr19:48972247-48972671	48972397	-67	CYTH2
cg18600510	-0.004230313	0.001219745	0.001036593	48972318	CYTH2;CYTH2	48972247	48972671	19	0.02774	7	5.80E-06	0.006422	Chr19:48972247-48972671	48972318	-146	CYTH2
cg19485873	-0.001781438	0.000471883	0.000399685	48972334	CYTH2;CYTH2	48972247	48972671	19	0.02774	7	5.80E-06	0.006422	Chr19:48972247-48972671	48972334	-130	CYTH2
cg20053799	0.000581316	0.000887505	0.515248183	48972338	CYTH2;CYTH2	48972247	48972671	19	0.02774	7	5.80E-06	0.006422	Chr19:48972247-48972671	48972338	-126	CYTH2
cg21521454	-0.00133274	0.000946169	0.164695974	48972670	CYTH2;CYTH2;CYTH2;CYTH2	48972247	48972671	19	0.02774	7	5.80E-06	0.006422	Chr19:48972247-48972671	48972670	206	CYTH2
cg22876160	-0.002339929	0.001453381	0.113231014	48972429	CYTH2;CYTH2	48972247	48972671	19	0.02774	7	5.80E-06	0.006422	Chr19:48972247-48972671	48972429	-35	CYTH2
cg24083067	-0.00203381	0.001091925	0.06796349	48972665	CYTH2;CYTH2;CYTH2;CYTH2	48972247	48972671	19	0.02774	7	5.80E-06	0.006422	Chr19:48972247-48972671	48972665	201	CYTH2
cg25567963	-0.00448054	0.001365948	0.001820201	48972247	CYTH2;CYTH2	48972247	48972671	19	0.02774	7	5.80E-06	0.006422	Chr19:48972247-48972671	48972247	-217	CYTH2
cg00608467	-0.001510177	0.000341406	4.75E-05	46546191	PPARA;PPARA	46545868	46546192	22	0.02306	2	5.16E-06	0.007467	Chr22:46545868-46546192	46546191	-307	PPARA
cg17040113	-0.004616347	0.001649149	0.007089524	46545868	PPARA;PPARA	46545868	46546192	22	0.02306	2	5.16E-06	0.007467	Chr22:46545868-46546192	46545868	-630	PPARA
cg02729352	-0.000490783	0.00142759	0.732343545	52552443	ZNF432	52552025	52552462	19	0.02306	10	8.14E-06	0.008731	Chr19:52552025-52552462	52552443	-370	ZNF432
cg06888058	-0.001246875	0.000462241	0.009302404	52552233	ZNF432	52552025	52552462	19	0.02306	10	8.14E-06	0.008731	Chr19:52552025-52552462	52552233	-160	ZNF432
cg07513383	-0.002528806	0.001757796	0.156028414	52552126	ZNF432	52552025	52552462	19	0.02306	10	8.14E-06	0.008731	Chr19:52552025-52552462	52552126	-53	ZNF432
cg07629094	-0.003176639	0.001077404	0.004711069	52552213	ZNF432	52552025	52552462	19	0.02306	10	8.14E-06	0.008731	Chr19:52552025-52552462	52552213	-140	ZNF432
cg11919525	-0.002442212	0.001561812	0.12372921	52552461	ZNF432	52552025	52552462	19	0.02306	10	8.14E-06	0.008731	Chr19:52552025-52552462	52552461	-388	ZNF432
cg11945235	-0.006647039	0.002391408	0.007475291	52552025	ZNF432;ZNF432	52552025	52552462	19	0.02306	10	8.14E-06	0.008731	Chr19:52552025-52552462	52552025	48	ZNF432
cg13584718	-0.000806939	0.000407967	0.053046197	52552383	ZNF432	52552025	52552462	19	0.02306	10	8.14E-06	0.008731	Chr19:52552025-52552462	52552383	-310	ZNF432
cg14944575	-0.000723163	0.000424362	0.09410793	52552197	ZNF432	52552025	52552462	19	0.02306	10	8.14E-06	0.008731	Chr19:52552025-52552462	52552197	-124	ZNF432
cg20706005	-0.002351819	0.000661306	0.000791751	52552206	ZNF432	52552025	52552462	19	0.02306	10	8.14E-06	0.008731	Chr19:52552025-52552462	52552206	-133	ZNF432
cg24021890	-0.00103338	0.000452727	0.026419467	52552120	ZNF432	52552025	52552462	19	0.02306	10	8.14E-06	0.008731	Chr19:52552025-52552462	52552120	-47	ZNF432
cg00909976	-0.000737899	0.000696944	0.294420548	47785292	SLC35B1	47785292	47785644	17	0.04189	7	7.24E-06	0.009637	Chr17:47785292-47785644	47785292	-10	SLC35B1
cg01650744	-0.001909776	0.000590402	0.00208037	47785362	SLC35B1	47785292	47785644	17	0.04189	7	7.24E-06	0.009637	Chr17:47785292-47785644	47785362	-80	SLC35B1
cg06016431	-0.001083928	0.001048565	0.305872083	47785573	SLC35B1	47785292	47785644	17	0.04189	7	7.24E-06	0.009637	Chr17:47785292-47785644	47785573	-45	SLC35B1
cg08089541	-0.000802145	0.000418217	0.060404064	47785477	SLC35B1	47785292	47785644	17	0.04189	7	7.24E-06	0.009637	Chr17:47785292-47785644	47785477	51	SLC35B1
cg08731720	-0.001590756	0.000810895	0.054957619	47785491	SLC35B1	47785292	47785644	17	0.04189	7	7.24E-06	0.009637	Chr17:47785292-47785644	47785491	37	SLC35B1
cg18238165	-0.001284597	0.000442278	0.00532011	47785643	SLC35B1	47785292	47785644	17	0.04189	7	7.24E-06	0.009637	Chr17:47785292-47785644	47785643	-115	SLC35B1
cg23576473	-0.001419049	0.000334177	8.61E-05	47785586	SLC35B1	47785292	47785644	17	0.04189	7	7.24E-06	0.009637	Chr17:47785292-47785644	47785586	-58	SLC35B1
cg00966591	0.004105525	0.005008735	0.416005799	20126388	TMCO4;TMCO4	20125846	20126561	1	0.02823	5	1.50E-05	0.009822	Chr1:20125846-20126561	20126388	22	TMCO4
cg01077102	-0.000839799	0.000234091	0.00071919	20126228	TMCO4	20125846	20126561	1	0.02823	5	1.50E-05	0.009822	Chr1:20125846-20126561	20126228	182	TMCO4
cg04338022	-0.004666932	0.001964451	0.02109441	20126560	TMCO4	20125846	20126561	1	0.02823	5	1.50E-05	0.009822	Chr1:20125846-20126561	20126560	-150	TMCO4
cg09133562	-0.002950591	0.001850751	0.116713236	20126395	TMCO4;TMCO4	20125846	20126561	1	0.02823	5	1.50E-05	0.009822	Chr1:20125846-20126561	20126395	15	TMCO4
cg09138671	-0.030029098	0.011382048	0.010864223	20125846	TMCO4	20125846	20126561	1	0.02823	5	1.50E-05	0.009822	Chr1:20125846-20126561	20125846	-9	TMCO4
cg12271781	-0.000933349	0.000304556	0.003398221	20126180	TMCO4	20125846	20126561	1	0.02823	5	1.50E-05	0.009822	Chr1:20125846-20126561	20126180	230	TMCO4
cg19976467	-0.002228394	0.001609565	0.171909235	20126168	TMCO4	20125846	20126561	1	0.02823	5	1.50E-05	0.009822	Chr1:20125846-20126561	20126168	242	TMCO4
cg08479635	-0.028333248	0.005670036	6.48E-06	45114570	PRDM11	45114570	45114843	11	0.02353	2	6.49E-06	0.01113	Chr11:45114570-45114843	45114570	-993	PRDM11
cg24904788	-0.022819162	0.009975835	0.026113317	45114842	PRDM11	45114570	45114843	11	0.02353	2	6.49E-06	0.01113	Chr11:45114570-45114843	45114842	-721	PRDM11
cg12087719	-0.001968058	0.000598796	0.001785483	75954416		75954416	75954700	17	0.02353	3	6.76E-06	0.01114	Chr17:75954416-75954700	75954416	38076	U1
cg18762288	-0.00262195	0.000797958	0.00179007	75954699		75954416	75954700	17	0.02353	3	6.76E-06	0.01114	Chr17:75954416-75954700	75954699	38359	U1
cg21047354	-0.001670122	0.000660067	0.014347438	75954694		75954416	75954700	17	0.02353	3	6.76E-06	0.01114	Chr17:75954416-75954700	75954694	38354	U1
cg06959657	0.031001354	0.009631322	0.002179372	60518853		60518478	60518854	20	0.02753	2	9.42E-06	0.01172	Chr20:60518478-60518854	60518853	3180	CDH4
cg18761221	0.014518132	0.003908219	0.000483633	60518478		60518478	60518854	20	0.02753	2	9.42E-06	0.01172	Chr20:60518478-60518854	60518478	2805	CDH4
cg08128007	0.049547654	0.014951719	0.001647632	839435		839435	839753	1	0.02538	2	8.01E-06	0.01178	Chr1:839435-839753	839435	-7379	AK056486
cg23733394	0.086651084	0.023477983	0.000521531	839752		839435	839753	1	0.02538	2	8.01E-06	0.01178	Chr1:839435-839753	839752	-7062	AK056486
cg18671774	-0.000967436	0.000413635	0.023073472	231578304	CAB39;CAB39;CAB39;CAB39;CAB39	231578304	231578649	2	0.02807	3	1.01E-05	0.01374	Chr2:231578304-231578649	231578304	42	CAB39
cg21842664	-0.002925028	0.000837548	0.000963062	231578467	CAB39;CAB39;CAB39;CAB39;CAB39	231578304	231578649	2	0.02807	3	1.01E-05	0.01374	Chr2:231578304-231578649	231578467	205	CAB39
cg23011754	-0.001061165	0.000355288	0.004232916	231578648	CAB39;CAB39;CAB39;CAB39	231578304	231578649	2	0.02807	3	1.01E-05	0.01374	Chr2:231578304-231578649	231578648	386	CAB39
cg00792938	-0.001709666	0.000553633	0.00317859	26758637	DHDDS;DHDDS	26758228	26758672	1	0.01733	9	2.30E-05	0.02407	Chr1:26758228-26758672	26758637	-135	DHDDS
cg06577005	0.012654586	0.007422958	0.0939812	26758228	DHDDS;DHDDS	26758228	26758672	1	0.01733	9	2.30E-05	0.02407	Chr1:26758228-26758672	26758228	-544	DHDDS
cg08876662	-0.000674043	0.000481882	0.16759872	26758671	DHDDS;DHDDS	26758228	26758672	1	0.01733	9	2.30E-05	0.02407	Chr1:26758228-26758672	26758671	-101	DHDDS
cg14254745	0.036286442	0.011092482	0.001868604	26758306	DHDDS;DHDDS	26758228	26758672	1	0.01733	9	2.30E-05	0.02407	Chr1:26758228-26758672	26758306	-466	DHDDS
cg16720365	-0.000519685	0.00104142	0.619795406	26758512	DHDDS;DHDDS	26758228	26758672	1	0.01733	9	2.30E-05	0.02407	Chr1:26758228-26758672	26758512	-260	DHDDS
cg17218045	0.007155112	0.003227468	0.030858018	26758308	DHDDS;DHDDS	26758228	26758672	1	0.01733	9	2.30E-05	0.02407	Chr1:26758228-26758672	26758308	-464	DHDDS
cg18234561	-0.001398192	0.000513979	0.008755955	26758666	DHDDS;DHDDS	26758228	26758672	1	0.01733	9	2.30E-05	0.02407	Chr1:26758228-26758672	26758666	-106	DHDDS
cg21907877	-0.00121465	0.000729593	0.101738442	26758543	DHDDS;DHDDS	26758228	26758672	1	0.01733	9	2.30E-05	0.02407	Chr1:26758228-26758672	26758543	-229	DHDDS
cg22377913	-0.001740096	0.000871995	0.051039696	26758610	DHDDS;DHDDS	26758228	26758672	1	0.01733	9	2.30E-05	0.02407	Chr1:26758228-26758672	26758610	-162	DHDDS
cg06937548	-0.005357826	0.001289694	0.000116963	34938143	PDHX;PDHX;PDHX;PDHX;PDHX;APIP	34937933	34938349	11	0.01255	6	2.56E-05	0.02852	Chr11:34937933-34938349	34938143	-204	APIP
cg08318506	-0.009739273	0.00445822	0.033281219	34938348	PDHX;PDHX;PDHX;APIP	34937933	34938349	11	0.01255	6	2.56E-05	0.02852	Chr11:34937933-34938349	34938348	-409	APIP
cg11622362	-0.001554143	0.001017089	0.132341874	34938112	PDHX;PDHX;PDHX;PDHX;PDHX;APIP	34937933	34938349	11	0.01255	6	2.56E-05	0.02852	Chr11:34937933-34938349	34938112	-173	APIP
cg17147794	-0.003762808	0.001682848	0.029507288	34937958	PDHX;PDHX;PDHX;PDHX;APIP;PDHX	34937933	34938349	11	0.01255	6	2.56E-05	0.02852	Chr11:34937933-34938349	34937958	-19	APIP
cg20541753	-0.000434404	0.000274953	0.119965564	34938014	PDHX;PDHX;PDHX;PDHX;APIP;PDHX	34937933	34938349	11	0.01255	6	2.56E-05	0.02852	Chr11:34937933-34938349	34938014	-75	APIP
cg20869710	-0.002065974	0.001088713	0.063096605	34938234	PDHX;PDHX;PDHX;APIP	34937933	34938349	11	0.01255	6	2.56E-05	0.02852	Chr11:34937933-34938349	34938234	-295	APIP
cg21552822	0.000957445	0.002463839	0.699100962	34937933	PDHX;PDHX;PDHX;APIP;PDHX;APIP;PDHX	34937933	34938349	11	0.01255	6	2.56E-05	0.02852	Chr11:34937933-34938349	34937933	6	APIP
cg25883261	-0.000394288	0.00024035	0.106719128	34937992	PDHX;PDHX;PDHX;PDHX;APIP;PDHX	34937933	34938349	11	0.01255	6	2.56E-05	0.02852	Chr11:34937933-34938349	34937992	-53	APIP
cg25931580	-0.00182408	0.000560772	0.001972866	34938011	PDHX;PDHX;PDHX;PDHX;APIP;PDHX	34937933	34938349	11	0.01255	6	2.56E-05	0.02852	Chr11:34937933-34938349	34938011	-72	APIP
cg04705238	-0.003029764	0.001570276	0.058936669	126152868	TIRAP;TIRAP	126152723	126152984	11	0.01737	8	2.47E-05	0.04348	Chr11:126152723-126152984	126152868	-113	TIRAP
cg09036154	-0.000968064	0.000565641	0.092737755	126152959	TIRAP;TIRAP	126152723	126152984	11	0.01737	8	2.47E-05	0.04348	Chr11:126152723-126152984	126152959	-22	TIRAP
cg10291648	-0.001501146	0.000476402	0.002653409	126152965	TIRAP;TIRAP	126152723	126152984	11	0.01737	8	2.47E-05	0.04348	Chr11:126152723-126152984	126152965	-16	TIRAP
cg13751489	-0.011431573	0.004163173	0.008180537	126152840	TIRAP;TIRAP	126152723	126152984	11	0.01737	8	2.47E-05	0.04348	Chr11:126152723-126152984	126152840	-141	TIRAP
cg13986503	-0.002120471	0.00252584	0.404883947	126152983	TIRAP;TIRAP;TIRAP;TIRAP	126152723	126152984	11	0.01737	8	2.47E-05	0.04348	Chr11:126152723-126152984	126152983	2	TIRAP
cg15573846	-0.007365715	0.002402444	0.003385643	126152723	TIRAP;TIRAP	126152723	126152984	11	0.01737	8	2.47E-05	0.04348	Chr11:126152723-126152984	126152723	-258	TIRAP
cg15699874	0.001042038	0.002283996	0.650050986	126152981	TIRAP;TIRAP;TIRAP;TIRAP	126152723	126152984	11	0.01737	8	2.47E-05	0.04348	Chr11:126152723-126152984	126152981	0	TIRAP
cg21533667	-0.001175104	0.000292557	0.000183851	126152933	TIRAP;TIRAP	126152723	126152984	11	0.01737	8	2.47E-05	0.04348	Chr11:126152723-126152984	126152933	-48	TIRAP
cg00844120	-0.039906132	0.013463371	0.0045104	168859997	SMOC2;SMOC2	168859941	168859998	6	0.02353	3	6.15E-06	0.04954	Chr6:168859941-168859998	168859997	0	SMOC2
cg03641492	-0.06804836	0.020662575	0.001750893	168859954	SMOC2;SMOC2	168859941	168859998	6	0.02353	3	6.15E-06	0.04954	Chr6:168859941-168859998	168859954	0	SMOC2
cg08665193	-0.056258148	0.01828906	0.003289481	168859941	SMOC2;SMOC2	168859941	168859998	6	0.02353	3	6.15E-06	0.04954	Chr6:168859941-168859998	168859941	0	SMOC2
