# Supplementary material for: The long-term impact of folic acid in pregnancy on offspring DNA methylation: follow-up of the Aberdeen Folic Acid Supplementation Trial (AFAST)
Source: Int J Epidemiol. 2018 Mar 12;47(3):928–37. doi: 10.1093/ije/dyy032 (PMC6005053; doi:10.1093/ije/dyy032)
Supplement: Supplementary Data [file dyy032_supp.zip › dyy032-suppl_data/ije-2017-05-0586-File013.csv]

CPG.Labels	effect.size	std.error	P.value	MAPINFO	UCSC_REFGENE_NAME	START	END	CHR	P_LOWEST	N	P_REGION	SIDAK	DMR	MAPINFO-Hg19	Distance to Nearest gene	UCSC KnownGene
cg01370449	-0.07563526	0.02883465	0.011463629	27183369	HOXA5	27183196	27184126	7	0.0007649	26	1.41E-06	0.0007148	Chr7:27183196-27184126	27183369	-82	HOXA5
cg02005600	-0.103103959	0.036658571	0.00696126	27183686	HOXA5	27183196	27184126	7	0.0007649	26	1.41E-06	0.0007148	Chr7:27183196-27184126	27183686	-399	HOXA5
cg02248486	-0.086431526	0.041452193	0.042085409	27183196	HOXA5	27183196	27184126	7	0.0007649	26	1.41E-06	0.0007148	Chr7:27183196-27184126	27183196	91	HOXA5
cg02646423	-0.007035025	0.022549752	0.756329242	27183794	HOXA5	27183196	27184126	7	0.0007649	26	1.41E-06	0.0007148	Chr7:27183196-27184126	27183794	-507	HOXA5
cg02916332	-0.061371157	0.024330371	0.014818244	27183591	HOXA5	27183196	27184126	7	0.0007649	26	1.41E-06	0.0007148	Chr7:27183196-27184126	27183591	-304	HOXA5
cg03207666	-0.029502224	0.016440014	0.078655294	27183950	HOXA5	27183196	27184126	7	0.0007649	26	1.41E-06	0.0007148	Chr7:27183196-27184126	27183950	-663	HOXA5
cg04863892	-0.075974625	0.040070319	0.063628089	27183375	HOXA5	27183196	27184126	7	0.0007649	26	1.41E-06	0.0007148	Chr7:27183196-27184126	27183375	-88	HOXA5
cg05835726	-0.118043534	0.041322555	0.006180822	27183861	HOXA5	27183196	27184126	7	0.0007649	26	1.41E-06	0.0007148	Chr7:27183196-27184126	27183861	-574	HOXA5
cg08070327	-0.015074653	0.015561466	0.337258312	27184059	HOXA5	27183196	27184126	7	0.0007649	26	1.41E-06	0.0007148	Chr7:27183196-27184126	27184059	-772	HOXA5
cg09549073	-0.059973749	0.02369655	0.014503947	27183274	HOXA5;HOXA5	27183196	27184126	7	0.0007649	26	1.41E-06	0.0007148	Chr7:27183196-27184126	27183274	13	HOXA5
cg09880291	-0.025195369	0.019064117	0.192195428	27184109	HOXA5	27183196	27184126	7	0.0007649	26	1.41E-06	0.0007148	Chr7:27183196-27184126	27184109	-822	HOXA5
cg12015737	-0.039877383	0.018274143	0.033728076	27184030	HOXA5	27183196	27184126	7	0.0007649	26	1.41E-06	0.0007148	Chr7:27183196-27184126	27184030	-743	HOXA5
cg12128839	-0.062582741	0.035105659	0.080588262	27183436	HOXA5	27183196	27184126	7	0.0007649	26	1.41E-06	0.0007148	Chr7:27183196-27184126	27183436	-149	HOXA5
cg13512268	-0.044431738	0.017841691	0.016061223	27183973	HOXA5	27183196	27184126	7	0.0007649	26	1.41E-06	0.0007148	Chr7:27183196-27184126	27183973	-686	HOXA5
cg14014955	-0.046650685	0.026191323	0.080843589	27183701	HOXA5	27183196	27184126	7	0.0007649	26	1.41E-06	0.0007148	Chr7:27183196-27184126	27183701	-414	HOXA5
cg14058329	-0.01295008	0.023907758	0.590405573	27183946	HOXA5	27183196	27184126	7	0.0007649	26	1.41E-06	0.0007148	Chr7:27183196-27184126	27183946	-659	HOXA5
cg14658493	-0.009314133	0.021174999	0.661893639	27184077	HOXA5	27183196	27184126	7	0.0007649	26	1.41E-06	0.0007148	Chr7:27183196-27184126	27184077	-790	HOXA5
cg17569124	-0.102505201	0.032461857	0.002670688	27183643	HOXA5	27183196	27184126	7	0.0007649	26	1.41E-06	0.0007148	Chr7:27183196-27184126	27183643	-356	HOXA5
cg19196335	-0.001670798	0.015683083	0.915575788	27184094	HOXA5	27183196	27184126	7	0.0007649	26	1.41E-06	0.0007148	Chr7:27183196-27184126	27184094	-807	HOXA5
cg19759481	-0.095952788	0.040341104	0.021164443	27183401	HOXA5	27183196	27184126	7	0.0007649	26	1.41E-06	0.0007148	Chr7:27183196-27184126	27183401	-114	HOXA5
cg20517050	-0.00818657	0.018156463	0.653980008	27183806	HOXA5	27183196	27184126	7	0.0007649	26	1.41E-06	0.0007148	Chr7:27183196-27184126	27183806	-519	HOXA5
cg23204968	-0.045576066	0.021953997	0.042955196	27183816	HOXA5	27183196	27184126	7	0.0007649	26	1.41E-06	0.0007148	Chr7:27183196-27184126	27183816	-529	HOXA5
cg23454797	-0.021875396	0.025465074	0.39434084	27183990	HOXA5	27183196	27184126	7	0.0007649	26	1.41E-06	0.0007148	Chr7:27183196-27184126	27183990	-703	HOXA5
cg24389585	-0.011581859	0.013691226	0.401541838	27184125	HOXA5	27183196	27184126	7	0.0007649	26	1.41E-06	0.0007148	Chr7:27183196-27184126	27184125	-838	HOXA5
cg25307665	-0.079997739	0.031524975	0.014260667	27183694	HOXA5	27183196	27184126	7	0.0007649	26	1.41E-06	0.0007148	Chr7:27183196-27184126	27183694	-407	HOXA5
cg25506432	-0.021308377	0.021701973	0.330802132	27184065	HOXA5	27183196	27184126	7	0.0007649	26	1.41E-06	0.0007148	Chr7:27183196-27184126	27184065	-778	HOXA5
cg25866143	-0.05143493	0.030451384	0.097309116	27183262	HOXA5;HOXA5	27183196	27184126	7	0.0007649	26	1.41E-06	0.0007148	Chr7:27183196-27184126	27183262	25	HOXA5
cg01132696	-0.056107892	0.033083858	0.095996334	33048558	HLA-DPB1	33048254	33048736	6	0.01512	18	9.22E-07	9.00E-04	Chr6:33048254-33048736	33048558	-3	HLA-DPA1
cg02692313	-0.083275472	0.053579108	0.126308437	33048444	HLA-DPB1	33048254	33048736	6	0.01512	18	9.22E-07	9.00E-04	Chr6:33048254-33048736	33048444	-4	HLA-DPB1
cg03229061	-0.075965114	0.028360653	0.009926755	33048483	HLA-DPB1	33048254	33048736	6	0.01512	18	9.22E-07	9.00E-04	Chr6:33048254-33048736	33048483	35	HLA-DPB1
cg03636880	-0.070154849	0.039907035	0.084755217	33048687	HLA-DPB1	33048254	33048736	6	0.01512	18	9.22E-07	9.00E-04	Chr6:33048254-33048736	33048687	-132	HLA-DPA1
cg06437840	-0.055257028	0.030858463	0.079283907	33048529	HLA-DPB1	33048254	33048736	6	0.01512	18	9.22E-07	9.00E-04	Chr6:33048254-33048736	33048529	26	HLA-DPA1
cg09234582	-0.085206825	0.047869357	0.081036172	33048286	HLA-DPB1	33048254	33048736	6	0.01512	18	9.22E-07	9.00E-04	Chr6:33048254-33048736	33048286	-162	HLA-DPB1
cg10850215	-0.062493012	0.031378381	0.051783953	33048469	HLA-DPB1	33048254	33048736	6	0.01512	18	9.22E-07	9.00E-04	Chr6:33048254-33048736	33048469	21	HLA-DPB1
cg13349035	-0.055547167	0.03587755	0.127747448	33048310	HLA-DPB1	33048254	33048736	6	0.01512	18	9.22E-07	9.00E-04	Chr6:33048254-33048736	33048310	-138	HLA-DPB1
cg13581859	-0.04332446	0.038426828	0.264827377	33048706	HLA-DPB1	33048254	33048736	6	0.01512	18	9.22E-07	9.00E-04	Chr6:33048254-33048736	33048706	-151	HLA-DPA1
cg14801692	-0.068610548	0.02687288	0.013709544	33048592	HLA-DPB1	33048254	33048736	6	0.01512	18	9.22E-07	9.00E-04	Chr6:33048254-33048736	33048592	-37	HLA-DPA1
cg14870156	-0.051435248	0.048160486	0.290551284	33048540	HLA-DPB1	33048254	33048736	6	0.01512	18	9.22E-07	9.00E-04	Chr6:33048254-33048736	33048540	15	HLA-DPA1
cg17588455	-0.073041646	0.02710753	0.009520544	33048485	HLA-DPB1	33048254	33048736	6	0.01512	18	9.22E-07	9.00E-04	Chr6:33048254-33048736	33048485	37	HLA-DPB1
cg19053046	-0.071571797	0.02940577	0.018477143	33048254	HLA-DPB1	33048254	33048736	6	0.01512	18	9.22E-07	9.00E-04	Chr6:33048254-33048736	33048254	-194	HLA-DPB1
cg19990651	-0.071138881	0.038169783	0.068118819	33048555	HLA-DPB1	33048254	33048736	6	0.01512	18	9.22E-07	9.00E-04	Chr6:33048254-33048736	33048555	0	HLA-DPA1
cg20223237	-0.070264774	0.051538943	0.178765882	33048735	HLA-DPB1	33048254	33048736	6	0.01512	18	9.22E-07	9.00E-04	Chr6:33048254-33048736	33048735	-180	HLA-DPA1
cg25045942	-0.065517682	0.032195746	0.047066601	33048291	HLA-DPB1	33048254	33048736	6	0.01512	18	9.22E-07	9.00E-04	Chr6:33048254-33048736	33048291	-157	HLA-DPB1
cg25511667	-0.081938808	0.044437787	0.071010949	33048732	HLA-DPB1	33048254	33048736	6	0.01512	18	9.22E-07	9.00E-04	Chr6:33048254-33048736	33048732	-177	HLA-DPA1
cg26645432	-0.082671589	0.038808559	0.037996915	33048502	HLA-DPB1	33048254	33048736	6	0.01512	18	9.22E-07	9.00E-04	Chr6:33048254-33048736	33048502	53	HLA-DPA1
