# Supplementary material for: The long-term impact of folic acid in pregnancy on offspring DNA methylation: follow-up of the Aberdeen Folic Acid Supplementation Trial (AFAST)
Source: Int J Epidemiol. 2018 Mar 12;47(3):928–37. doi: 10.1093/ije/dyy032 (PMC6005053; doi:10.1093/ije/dyy032)
Supplement: Supplementary Data [file dyy032_supp.zip › dyy032-suppl_data/ije-2017-05-0586-File014.xlsx]

## Sheet: Main model
KEGG Pathway Name	N CpGs in pathway	N differentially methylated CpGs in pathway	P-value for enrichment	FDR-adjusted P-value for enrichment
Pathways in cancer	384	5	9.58378e-06	0.00223125
Regulation of actin cytoskeleton	200	4	1.40773e-05	0.00223125
Focal adhesion	191	3	0.000478676	0.0505801
HTLV-I infection	248	3	0.000844209	0.0669035
Thyroid hormone synthesis	72	2	0.00115927	0.0708543
PI3K-Akt signaling pathway	320	3	0.00150371	0.0708543
ECM-receptor interaction	80	2	0.00195045	0.0708543
Gap junction	86	2	0.00195432	0.0708543
Dilated cardiomyopathy	86	2	0.00201164	0.0708543
Oocyte meiosis	116	2	0.00239011	0.0731614
Morphine addiction	88	2	0.00253872	0.0731614
Platelet activation	122	2	0.00316788	0.0836848
Glutamatergic synapse	113	2	0.00365658	0.0884147
Autophagy - animal	121	2	0.00390475	0.0884147
Riboflavin metabolism	8	1	0.00469475	0.0935118
Chemokine signaling pathway	179	2	0.00471984	0.0935118
Phospholipase D signaling pathway	142	2	0.00600692	0.112011
Hippo signaling pathway	151	2	0.00760487	0.128467
Calcium signaling pathway	172	2	0.0076999	0.128467
MicroRNAs in cancer	279	2	0.00842402	0.133521

## Sheet: High dose
KEGG Pathway Name	N CpGs in pathway	N differentially methylated CpGs in pathway	P-value for enrichment	FDR-adjusted P-value for enrichment
Terpenoid backbone biosynthesis	22	1	0.0070915	0.640868
Pathways in cancer	384	2	0.0101277	0.640868
Thyroid cancer	29	1	0.0139632	0.640868
Cysteine and methionine metabolism	43	1	0.0151057	0.640868
PPAR signaling pathway	70	1	0.0197383	0.640868
Pertussis	75	1	0.0202039	0.640868
Hematopoietic cell lineage	90	1	0.0237561	0.640868
Toll-like receptor signaling pathway	91	1	0.0246081	0.640868
Adipocytokine signaling pathway	66	1	0.0248006	0.640868
Thyroid hormone synthesis	72	1	0.0265257	0.640868
NF-kappa B signaling pathway	88	1	0.0271513	0.640868
Arrhythmogenic right ventricular cardiomyopathy (ARVC)	69	1	0.0294847	0.640868
Hypertrophic cardiomyopathy (HCM)	80	1	0.0306319	0.640868
Glucagon signaling pathway	96	1	0.0320012	0.640868
Small cell lung cancer	80	1	0.0323098	0.640868
ECM-receptor interaction	80	1	0.0335105	0.640868
Dilated cardiomyopathy	86	1	0.0344263	0.640868
Hepatitis C	118	1	0.0376358	0.640868
Insulin resistance	104	1	0.0384117	0.640868
Non-alcoholic fatty liver disease (NAFLD)	141	1	0.0434368	0.680834

## Sheet: Low Dose
KEGG Pathway Name	N CpGs in pathway	N differentially methylated CpGs in pathway	P-value for enrichment	FDR-adjusted P-value for enrichment
Asthma	27	1	0.00148965	0.0820304
Intestinal immune network for IgA production	44	1	0.00159187	0.0820304
Staphylococcus aureus infection	53	1	0.00170284	0.0820304
Hematopoietic cell lineage	90	1	0.002165	0.0820304
Leishmaniasis	68	1	0.00222019	0.0820304
Systemic lupus erythematosus	120	1	0.0023586	0.0820304
Allograft rejection	34	1	0.00253994	0.0820304
Graft-versus-host disease	37	1	0.00253994	0.0820304
Inflammatory bowel disease (IBD)	61	1	0.00262589	0.0820304
Rheumatoid arthritis	86	1	0.00270868	0.0820304
Autoimmune thyroid disease	41	1	0.00284648	0.0820304
Type I diabetes mellitus	41	1	0.00320091	0.0845573
Viral myocarditis	54	1	0.00384834	0.0851845
Antigen processing and presentation	69	1	0.00412839	0.0851845
Th1 and Th2 cell differentiation	88	1	0.00448482	0.0851845
Th17 cell differentiation	102	1	0.00465657	0.0851845
Toxoplasmosis	107	1	0.00470016	0.0851845
Influenza A	153	1	0.00483697	0.0851845
Tuberculosis	164	1	0.00536602	0.0895278
Herpes simplex infection	165	1	0.00579347	0.0907396
