# Supplementary material for: The long-term impact of folic acid in pregnancy on offspring DNA methylation: follow-up of the Aberdeen Folic Acid Supplementation Trial (AFAST)
Source: Int J Epidemiol. 2018 Mar 12;47(3):928–37. doi: 10.1093/ije/dyy032 (PMC6005053; doi:10.1093/ije/dyy032)
Supplement: Supplementary Data [file dyy032_supp.zip › dyy032-suppl_data/ije-2017-05-0586-File015.xlsx]

## Sheet: Main model
GO term	GO term type (BP=biological process; MF=molecular function)	N CpGs in term	N differentially methylated CpGs in term	P-value for enrichment	FDR-adjusted P-value for enrichment
regulation of organelle transport along microtubule	BP	4	2	5.32665e-05	1
positive regulation of mesenchymal to epithelial transition involved in metanephros morphogenesis	BP	4	2	0.000103223	1
regulation of mesenchymal to epithelial transition involved in metanephros morphogenesis	BP	7	2	0.000246119	1
kidney development	BP	254	6	0.000258478	1
positive regulation of epithelial cell differentiation involved in kidney development	BP	7	2	0.000302618	1
renal system development	BP	268	6	0.00036358	1
metanephric nephron development	BP	39	3	0.00043171	1
urogenital system development	BP	303	6	0.000646518	1
regulation of microtubule-based process	BP	128	4	0.000667731	1
positive regulation of catecholamine secretion	BP	12	2	0.000763917	1
mesenchymal to epithelial transition involved in metanephros morphogenesis	BP	12	2	0.000855737	1
positive regulation of metanephros development	BP	13	2	0.00128004	1
regulation of microtubule-based movement	BP	17	2	0.00133682	1
nephron development	BP	129	4	0.00138457	1
regulation of epithelial cell differentiation involved in kidney development	BP	15	2	0.00154241	1
metanephric renal vesicle morphogenesis	BP	15	2	0.00158674	1
positive regulation of branching involved in ureteric bud morphogenesis	BP	17	2	0.00192188	1
positive regulation of amine transport	BP	20	2	0.00196376	1
fibronectin binding	MF	26	2	0.0019749	1
mesenchymal to epithelial transition	BP	18	2	0.00209943	1

## Sheet: High dose
GO term	GO term type (BP=biological process; MF=molecular function)	N CpGs in term	N differentially methylated CpGs in term	P-value for enrichment	FDR-adjusted P-value for enrichment
regulation of cellular ketone metabolic process by positive regulation of transcription from RNA polymerase II promoter	BP	1	1	0.000481957	1
regulation of glycolytic process by positive regulation of transcription from RNA polymerase II promoter	BP	1	1	0.000481957	1
UDP-galactose transmembrane transport	BP	1	1	0.000511897	1
UDP-galactose transmembrane transporter activity	MF	1	1	0.000511897	1
UDP-galactose transport	BP	1	1	0.000511897	1
response to gonadotropin	BP	27	2	0.000589708	1
nephron development	BP	129	3	0.000934583	1
regulation of lipid transport by positive regulation of transcription from RNA polymerase II promoter	BP	2	1	0.000959954	1
positive regulation of interleukin-15 production	BP	1	1	0.0010888	1
regulation of interleukin-15 production	BP	1	1	0.0010888	1
TIRAP-dependent toll-like receptor 4 signaling pathway	BP	1	1	0.0010888	1
TIRAP-dependent toll-like receptor signaling pathway	BP	1	1	0.0010888	1
regulation of glycolytic process by regulation of transcription from RNA polymerase II promoter	BP	2	1	0.00109275	1
regulation of coenzyme metabolic process	BP	48	2	0.00109775	1
regulation of cofactor metabolic process	BP	48	2	0.00109775	1
interleukin-15 production	BP	2	1	0.00163576	1
Toll-like receptor 2 binding	MF	3	1	0.00179064	1
methylthioribulose 1-phosphate dehydratase activity	MF	1	1	0.00182651	1
Toll-like receptor 4 binding	MF	3	1	0.00191939	1
endosomal lumen acidification	BP	3	1	0.00193155	1

## Sheet: Low dose
GO term	GO term type (BP=biological process; MF=molecular function)	N CpGs in term	N differentially methylated CpGs in term	P-value for enrichment	FDR-adjusted P-value for enrichment
lung goblet cell differentiation	BP	4	1	0.000686454	1
lobar bronchus epithelium development	BP	5	1	0.000940145	1
bronchiole development	BP	3	1	0.00102133	1
intestinal epithelial cell maturation	BP	4	1	0.00125429	1
trachea cartilage morphogenesis	BP	4	1	0.00135361	1
lobar bronchus development	BP	6	1	0.00139289	1
lung secretory cell differentiation	BP	10	1	0.00139919	1
positive regulation of receptor biosynthetic process	BP	10	1	0.00140837	1
cell-cell signaling involved in mammary gland development	BP	2	1	0.00154915	1
columnar/cuboidal epithelial cell maturation	BP	7	1	0.00157888	1
negative regulation of erythrocyte differentiation	BP	8	1	0.001644	1
intestinal epithelial cell development	BP	10	1	0.00173541	1
regulation of receptor biosynthetic process	BP	19	1	0.00202689	1
epithelial cell maturation	BP	15	1	0.00213	1
bronchus development	BP	11	1	0.00243437	1
mesenchymal-epithelial cell signaling	BP	8	1	0.00249088	1
trachea cartilage development	BP	8	1	0.00258653	1
trachea morphogenesis	BP	11	1	0.00269969	1
positive regulation of immune system process	BP	825	2	0.00279416	1
receptor biosynthetic process	BP	22	1	0.00290475	1
