# Supplementary material for: The long-term impact of folic acid in pregnancy on offspring DNA methylation: follow-up of the Aberdeen Folic Acid Supplementation Trial (AFAST)
Source: Int J Epidemiol. 2018 Mar 12;47(3):928–37. doi: 10.1093/ije/dyy032 (PMC6005053; doi:10.1093/ije/dyy032)
Supplement: Supplementary Data [file dyy032_supp.zip › dyy032-suppl_data/ije-2017-05-0586-File016.csv]

Illumina CpG	Epiallelic region	Illumina annotated gene	Annotation from previous paper	In a DMR in our study?
cg08750547	chr10:101587001-101587200	LRRK1	ABCC2
cg03196097	chr10:4857401-4857600	NA	AKR1E2
cg24139732	chr10:4857401-4857600	NA	AKR1E2
cg27226214	chr18:10190201-10190400	VHL	APCDD1
cg08651517	chr12:110888401-110888600	RBM15	ARPC3
cg01368068	chr10:78368601-78368800	MAGI2	C10orf11
cg12305074	chr10:78368601-78368800	MAGI2	C10orf11
cg01679516	chr19:30352401-30352600	KLHL14	CCNE1
cg26059790	chr19:30352401-30352600	PRKD1	CCNE1
cg02257953	chr14:54816001-54816200	NA	CDKN3
cg23511824	chr14:54816001-54816200	NA	CDKN3
cg02284800	chr19:872401-872600	NA	CFD
cg04828746	chr19:40729401-40729600	PSMC3IP	CNTD2
cg22023604	chr19:40729401-40729600	PSMC3IP	CNTD2
cg00579694	chr4:1523001-1523200	NA	CRIPAK
cg10135260	chr4:1523001-1523200	NA	CRIPAK
cg16889945	chr4:1523001-1523200	PLK5P	CRIPAK
cg00345862	chr10:53313801-53314000	LECT1	CSTF2T
cg00708598	chr10:53313801-53314000	LECT1	CSTF2T
cg10953003	chr14:24195401-24195600	FUCA1	DHRS2
cg22614927	chr14:24195401-24195600	FUCA1	DHRS2
cg00775829	chr6:292001-292200	FAM101B	DUSP22
cg01516881	chr6:292401-292600	DUSP22	DUSP22
cg02686662	chr6:292201-292400	PPAP2C	DUSP22
cg03395511	chr6:291801-292000	DUSP22	DUSP22
cg05064044	chr6:292201-292400	DUSP22	DUSP22
cg05694825	chr6:292001-292200	PDCD6	DUSP22
cg06169760	chr6:291801-292000	ATHL1	DUSP22
cg08438837	chr6:292401-292600	PPAP2C	DUSP22
cg09608085	chr6:292201-292400	FAM101B	DUSP22
cg10271272	chr6:292001-292200	PPAP2C	DUSP22
cg11235426	chr6:292401-292600	DUSP22	DUSP22
cg14319773	chr6:292201-292400	PPAP2C	DUSP22
cg15326491	chr6:291801-292000	FAM101B	DUSP22
cg15383120	chr6:291801-292000	DUSP22	DUSP22
cg15978455	chr6:292401-292600	PPAP2C	DUSP22
cg18110333	chr6:292201-292400	DUSP22	DUSP22
cg21548813	chr6:291801-292000	DUSP22	DUSP22
cg23398793	chr6:292201-292400	PPAP2C	DUSP22
cg23876149	chr6:292201-292400	PPAP2C	DUSP22
cg24192559	chr6:292001-292200	PPAP2C	DUSP22
cg24452451	chr6:292001-292200	PPAP2C	DUSP22
cg24576148	chr6:292201-292400	FAM101B	DUSP22
cg25697727	chr6:291801-292000	PPAP2C	DUSP22
cg27158572	chr6:292201-292400	PPAP2C	DUSP22
cg27370573	chr6:292001-292200	PPAP2C	DUSP22
cg07997493	chr22:37761801-37762000	NEUROD2	ELFN2
cg04192593	chr16:13811801-13812000	DNAH5	ERCC4
cg00252616	chr8:698201-698400	PCGF3	ERICH1-AS1
cg01120509	chr8:698201-698400	WDR90	ERICH1-AS1
cg07073964	chr8:698201-698400	NA	ERICH1-AS1
cg07161179	chr8:698201-698400	TMEM80	ERICH1-AS1
cg13180722	chr8:698201-698400	NA	ERICH1-AS1
cg20917348	chr8:698201-698400	NA	ERICH1-AS1
cg27233847	chr8:698201-698400	DIP2C	ERICH1-AS1
cg03168026	chr5:93692401-93692600	PROS1	FAM172A
cg00972950	chr11:1684601-1684800	FAM53A	FAM99A
cg08833010	chr11:1684601-1684800	FAM53A	FAM99A
cg25820728	chr11:1684601-1684800	NA	FAM99A
cg02184697	chr20:3013001-3013200	KREMEN2	GNRH2
cg11516594	chr20:3013001-3013200	LPIN2	GNRH2
cg00392943	chr1:18391201-18391400	JUND	IGSF21
cg24193411	chr1:18391201-18391400	SATB1	IGSF21
cg27579480	chr1:18391201-18391400	JUND	IGSF21
cg24904631	chr6:17875201-17875400	TOM1L2	KIF13A
cg04546413	chr19:29218001-29218200	NA	LINC00906
cg00690968	chr17:41437601-41437800	NA	LINC00910
cg00539368	chr18:74514001-74514200	NA	LOC100131655
cg26684050	chr18:74514001-74514200	STAU2	LOC100131655
cg11419931	chr20:46570401-46570600	NA	LOC101060004
cg18064468	chr20:46570401-46570600	NA	LOC101060004
cg10699049	chr21:25957601-25957800	LGALS9	LOC339622
cg15047502	chr5:33132801-33133000	COL11A2	LOC340113
cg20506659	chr5:33132801-33133000	COL11A2	LOC340113
cg09333952	chr19:22778601-22778800	ZBTB40	LOC440518
cg14597361	chr19:22778601-22778800	ETNK1	LOC440518
cg13577188	chr5:28656001-28656200	MED18	LSP1P3
cg01861603	chr17:4732801-4733000	MGRN1	MINK1
cg10908196	chr17:4732801-4733000	MGRN1	MINK1
cg11783602	chr8:55087001-55087200	NA	MRPL15
cg03686395	chr8:1972001-1972200	MRPL23	MYOM2
cg20464951	chr8:1972001-1972200	CSNK1G2	MYOM2
cg03850798	chrX:72347801-72348000	NA	NAP1L6
cg16187635	chrX:72347801-72348000	NA	NAP1L6
cg18259003	chrX:72347801-72348000	KIF19	NAP1L6
cg01529207	chr22:42485801-42486000	NDUFA6	NDUFA6
cg00413380	chr2:113992601-113992800	GRTP1	PAX8-AS1
cg07772999	chr2:113993001-113993200	PAX8	PAX8-AS1	main and high dose model DMR
cg11763394	chr2:113992801-113993000	PAX8	PAX8-AS1	main and high dose model DMR
cg12889195	chr2:113992801-113993000	PAX8	PAX8-AS1	main and high dose model DMR
cg19083407	chr2:113993001-113993200	PAX8	PAX8-AS1	main and high dose model DMR
cg21482265	chr2:113992601-113992800	PAX8	PAX8-AS1	main and high dose model DMR
cg21550016	chr2:113992801-113993000	PAX8	PAX8-AS1	main and high dose model DMR
cg23828467	chr2:113992801-113993000	GRTP1	PAX8-AS1
cg11174089	chr9:96447001-96447200	DNAJC3	PHF2
cg02361702	chr18:29698601-29698800	TMTC1	RNF138
cg04769618	chr18:29698601-29698800	LOC387647	RNF138
cg20921659	chr18:29698601-29698800	ALK	RNF138
cg06202470	chr12:11700401-11700600	NA	RP11-434C1.1
cg12190994	chr7:4305001-4305200	SDK1	SDK1
cg20597403	chr7:4305001-4305200	SDK1	SDK1
cg25902889	chr7:4305001-4305200	FSD1	SDK1
cg26354493	chr7:4305001-4305200	FSD1	SDK1
cg03738707	chr2:128453201-128453400	NA	SFT2D3
cg11059159	chr2:128453401-128453600	NA	SFT2D3
cg25223285	chr2:128453201-128453400	NA	SFT2D3
cg25277809	chr2:128453401-128453600	NA	SFT2D3
cg27225663	chr6:169142601-169142800	NA	SMOC2
cg07747299	chr21:47604001-47604200	C21orf56	SPATC1L
cg08742575	chr21:47604001-47604200	C21orf56	SPATC1L
cg10296238	chr21:47605001-47605200	C21orf56	SPATC1L
cg12016809	chr21:47604201-47604400	C21orf56	SPATC1L
cg13012494	chr21:47604801-47605000	C21orf56	SPATC1L
cg13732083	chr21:47605001-47605200	C21orf56	SPATC1L
cg15792957	chr21:47604201-47604400	EPCAM	SPATC1L
cg17246929	chr21:47604001-47604200	EPCAM	SPATC1L
cg25545878	chr21:47604201-47604400	C21orf56	SPATC1L
cg19637330	chr1:19110801-19111000	NA	TAS1R2
cg26220594	chr1:19110801-19111000	NA	TAS1R2
cg00173854	chr21:32939001-32939200	BRD2	TIAM1
cg25566552	chr21:32939001-32939200	BRD2	TIAM1
cg20120208	chr10:102896801-102897000	TLX1	TLX1
cg04084786	chr13:27609001-27609200	NA	USP12
cg04481923	chr5:135416201-135416400	MIR886	VTRNA2-1	high dose model DMR
cg04515200	chr5:135415601-135415800	NA	VTRNA2-1	high dose model DMR
cg06536614	chr5:135416201-135416400	MIR886	VTRNA2-1	high dose model DMR
cg07158503	chr5:135415601-135415800	NA	VTRNA2-1	high dose model DMR
cg11608150	chr5:135415801-135416000	NA	VTRNA2-1	high dose model DMR
cg11978884	chr5:135415801-135416000	NA	VTRNA2-1	high dose model DMR
cg13581155	chr5:135415601-135415800	NA	VTRNA2-1	high dose model DMR
cg18678645	chr5:135416201-135416400	MIR886	VTRNA2-1	high dose model DMR
cg25340688	chr5:135416201-135416400	MIR886	VTRNA2-1	high dose model DMR
cg26328633	chr5:135416201-135416400	MIR886	VTRNA2-1	high dose model DMR
